# Supplementary material for: Self-reporting photodynamic nanobody conjugate for precise and sustainable large-volume tumor treatment
Source: Nat Commun. 2024 Aug 13;15:6935. doi: 10.1038/s41467-024-51253-5 (PMC11322375; doi:10.1038/s41467-024-51253-5)
Supplement: Supplementary file 4 — Source data [file 41467_2024_51253_MOESM4_ESM.xlsx]

## Sheet: figure2b
Wavelength (nm)	Abs (MNB-Pyra)	Abs (MNB-Pyra dimer)
799.992	0.00453	0.00453
798.986	0.00396	0.00478
798.015	0.00494	0.00354
797.008	0.00589	0.00543
796.001	0.00516	0.00404
794.993	0.00486	0.0048
793.986	0.00485	0.0043
793.012	0.00507	0.00472
792.003	0.00422	0.00404
790.994	0.0059	0.00439
789.985	0.0048	0.00523
789.01	0.00647	0.00534
788	0.00423	0.00401
786.989	0.00474	0.00486
786.013	0.00527	0.00511
785.001	0.0048	0.0053
783.99	0.00516	0.00556
783.012	0.00466	0.00471
782	0.00574	0.0057
780.987	0.00547	0.00432
780.008	0.00616	0.00514
778.995	0.004	0.00483
778.015	0.00416	0.00459
777.001	0.00494	0.00442
775.986	0.00473	0.00522
775.005	0.00488	0.00551
773.99	0.0055	0.00576
773.009	0.00599	0.00552
771.992	0.00472	0.00571
771.01	0.00538	0.00529
769.993	0.00488	0.00563
769.011	0.00465	0.0045
767.993	0.00439	0.00483
767.009	0.00451	0.0058
765.991	0.00526	0.0055
765.006	0.00454	0.00472
763.987	0.00511	0.0064
763.002	0.00441	0.00563
762.017	0.00547	0.00618
760.996	0.00446	0.00589
760.011	0.00655	0.00721
758.989	0.00624	0.00696
758.003	0.0054	0.00687
757.016	0.00671	0.00724
755.993	0.00529	0.00745
755.005	0.00481	0.00743
754.017	0.00489	0.0067
752.994	0.00588	0.00774
752.005	0.00581	0.00771
751.016	0.0066	0.00891
749.991	0.00626	0.00805
749.001	0.0057	0.00788
748.011	0.00564	0.0084
746.985	0.00646	0.00904
745.994	0.00609	0.00954
745.003	0.00628	0.0094
744.011	0.00616	0.00915
742.984	0.00694	0.00992
741.992	0.00604	0.00982
740.999	0.00677	0.01027
740.006	0.00697	0.01075
739.013	0.00665	0.01168
737.983	0.00685	0.01115
736.989	0.00662	0.01168
735.995	0.0069	0.01151
735	0.00769	0.01203
734.005	0.00786	0.01279
733.01	0.00791	0.01284
732.014	0.00888	0.0137
731.018	0.00859	0.0143
729.986	0.00844	0.01458
728.989	0.00923	0.01544
727.991	0.01007	0.01608
726.994	0.00939	0.01622
725.996	0.00999	0.01705
724.998	0.01098	0.01748
723.999	0.01076	0.0172
723	0.01128	0.01828
722.001	0.01158	0.01966
721.001	0.0126	0.02036
720.002	0.01334	0.02122
719.001	0.01341	0.02108
718.001	0.01395	0.02152
717	0.01482	0.02282
715.998	0.01548	0.0243
714.997	0.01608	0.0248
713.995	0.01674	0.02565
712.993	0.01819	0.02661
711.99	0.01882	0.02683
710.987	0.01995	0.02796
709.984	0.02061	0.02886
709.016	0.02171	0.03
708.012	0.02345	0.0316
707.008	0.02439	0.032
706.003	0.02537	0.03328
704.998	0.02724	0.03404
703.993	0.02823	0.03464
702.987	0.03062	0.03622
702.017	0.03205	0.03711
701.011	0.03324	0.03788
700.004	0.03551	0.039
698.997	0.03708	0.04115
697.99	0.03919	0.04182
696.982	0.04169	0.04353
696.01	0.04363	0.0444
695.002	0.04516	0.04596
693.993	0.04757	0.04584
692.985	0.04984	0.04684
692.011	0.05358	0.04925
691.002	0.0538	0.04902
689.992	0.05825	0.05126
689.018	0.06069	0.0527
688.007	0.06353	0.05325
686.996	0.06601	0.05411
685.985	0.06987	0.05601
685.01	0.07261	0.05729
683.998	0.07583	0.05796
682.986	0.07957	0.05956
682.01	0.08199	0.06045
680.997	0.08516	0.06144
679.984	0.08846	0.06255
679.006	0.09112	0.06292
677.993	0.09549	0.06513
677.015	0.09883	0.06639
676.001	0.10153	0.06692
674.986	0.10593	0.06791
674.007	0.10877	0.06825
672.992	0.11285	0.07022
672.013	0.11533	0.0722
670.997	0.11833	0.07305
670.017	0.12169	0.07428
669	0.12486	0.07478
667.983	0.12806	0.07653
667.003	0.13105	0.07764
665.985	0.13355	0.07847
665.004	0.13767	0.08016
663.986	0.13975	0.081
663.004	0.14155	0.08163
661.985	0.14494	0.0829
661.002	0.1464	0.08341
659.983	0.14936	0.08537
659	0.15062	0.08619
658.016	0.15236	0.08785
656.996	0.15509	0.08812
656.012	0.15625	0.08848
654.991	0.15838	0.09024
654.006	0.1597	0.09113
652.985	0.16081	0.09308
652	0.16227	0.09331
651.014	0.16307	0.0937
649.992	0.16482	0.09495
649.006	0.16585	0.09695
647.983	0.166	0.09711
646.996	0.16572	0.09873
646.009	0.16674	0.09971
644.985	0.16701	0.10069
643.998	0.16717	0.10154
643.01	0.16809	0.10277
641.985	0.16787	0.10379
640.997	0.16783	0.10508
640.008	0.16787	0.1068
638.982	0.16715	0.10801
637.993	0.1671	0.10871
637.004	0.16551	0.10991
636.014	0.16588	0.11163
634.987	0.16584	0.1129
633.997	0.16479	0.11518
633.006	0.16461	0.11631
632.015	0.16344	0.11734
630.987	0.1618	0.11917
629.995	0.16253	0.12099
629.004	0.16146	0.12217
628.012	0.16046	0.12487
626.983	0.15974	0.12716
625.99	0.15909	0.12906
624.997	0.15893	0.13155
624.004	0.15629	0.13239
623.01	0.15631	0.13411
622.017	0.1559	0.13644
620.986	0.15472	0.13919
619.991	0.15438	0.14131
618.997	0.15267	0.14261
618.002	0.15272	0.14443
617.007	0.15141	0.14603
616.012	0.15046	0.14771
615.016	0.14846	0.14918
613.983	0.148	0.15095
612.987	0.14704	0.15308
611.99	0.14702	0.15454
610.994	0.14491	0.15517
609.997	0.14413	0.1572
609	0.14336	0.15899
608.002	0.14153	0.15894
607.004	0.14113	0.15926
606.006	0.13968	0.15974
605.008	0.13819	0.16092
604.009	0.13653	0.16115
603.01	0.13551	0.16196
602.011	0.13494	0.16209
601.012	0.13265	0.16143
600.012	0.13152	0.16199
599.012	0.12983	0.16053
598.012	0.12806	0.15969
597.012	0.12659	0.16026
596.011	0.12566	0.15958
595.01	0.1247	0.15871
594.009	0.12183	0.15763
593.007	0.11988	0.15639
592.005	0.11874	0.15504
591.003	0.11671	0.15293
590.001	0.11464	0.15183
588.999	0.11307	0.15064
587.996	0.11108	0.14932
586.993	0.10852	0.14633
585.99	0.10748	0.14498
584.986	0.10571	0.14294
583.982	0.10457	0.14073
583.015	0.10176	0.13845
582.011	0.10006	0.13607
581.006	0.09851	0.1335
580.002	0.09671	0.13152
578.996	0.09436	0.12878
577.991	0.09218	0.12589
576.985	0.09049	0.12345
576.017	0.08883	0.12099
575.011	0.08627	0.11816
574.004	0.08471	0.116
572.998	0.08224	0.11265
571.991	0.08101	0.1113
570.984	0.07924	0.10867
570.014	0.07767	0.10582
569.006	0.07552	0.10301
567.998	0.07305	0.09951
566.99	0.07154	0.09751
565.982	0.07033	0.09591
565.011	0.06841	0.0927
564.002	0.06644	0.09045
562.993	0.06501	0.08763
561.984	0.06332	0.08522
561.011	0.06188	0.08346
560.002	0.06049	0.0814
558.991	0.05894	0.07913
558.019	0.05753	0.07709
557.008	0.05567	0.07435
555.997	0.05478	0.07253
554.986	0.05292	0.07063
554.013	0.05158	0.06861
553.001	0.05015	0.06684
551.989	0.04861	0.06496
551.015	0.04743	0.06363
550.003	0.04674	0.06125
548.99	0.04507	0.05919
548.015	0.04437	0.05769
547.002	0.04299	0.05672
545.989	0.04203	0.05534
545.013	0.04131	0.05332
543.999	0.03987	0.05172
542.985	0.03906	0.04995
542.009	0.03787	0.04902
540.995	0.0373	0.04971
540.018	0.03598	0.04801
539.003	0.03565	0.04606
537.988	0.03472	0.04412
537.01	0.03357	0.04351
535.994	0.03305	0.04307
535.016	0.03239	0.04081
534	0.03181	0.0405
532.984	0.03117	0.04078
532.005	0.0301	0.03921
530.989	0.0301	0.03792
530.009	0.02923	0.03564
528.992	0.02867	0.03663
528.013	0.028	0.03714
526.995	0.02771	0.03579
526.015	0.0274	0.03519
524.997	0.0261	0.0337
524.016	0.02593	0.03319
522.998	0.02539	0.03231
522.017	0.02466	0.03148
520.998	0.02459	0.03064
520.017	0.02373	0.02921
518.997	0.02346	0.02938
518.015	0.02338	0.02945
516.995	0.02245	0.02876
516.013	0.02235	0.02787
514.993	0.02168	0.02719
514.01	0.02181	0.02654
512.99	0.02126	0.02599
512.006	0.0209	0.02595
510.985	0.02078	0.02556
510.002	0.0205	0.02491
509.018	0.02008	0.02449
507.996	0.01942	0.02453
507.012	0.01949	0.02345
505.99	0.01938	0.02312
505.005	0.01843	0.0224
503.982	0.01842	0.02232
502.997	0.01823	0.02216
502.012	0.01808	0.02197
500.989	0.01788	0.02157
500.003	0.01766	0.02092

## Sheet: figure2c
Figure 1c
Wavelength (nm)	MNB-Pyra (a.u.)	MNB-Pyra dimer (a.u.)
659.85	34.5695	7.61013
660.86	33.8728	6.16344
661.88	34.5951	5.39739
662.89	35.8803	5.3477
663.91	37.8011	5.38846
664.92	40.0039	5.37874
665.94	42.3123	5.48801
666.95	44.9202	5.74782
667.97	47.2782	5.95385
668.84	49.7023	6.26555
669.85	52.2666	6.52147
670.85	54.9833	6.88615
671.85	57.7837	7.16977
672.85	60.7264	7.5845
673.85	63.6018	7.85608
674.85	66.3885	8.14881
675.85	69.3402	8.56133
676.85	72.4731	8.81296
677.85	75.6402	9.18344
678.85	78.9716	9.54283
679.85	82.4492	9.92954
680.85	85.8485	10.2746
681.85	89.0474	10.5338
682.85	92.1005	10.853
683.85	95.2884	11.2565
684.85	98.4949	11.663
685.85	101.521	12.0758
686.85	104.724	12.4184
687.85	107.895	12.8212
688.85	110.785	13.1558
689.85	113.79	13.3929
690.85	116.655	13.6968
691.85	119.293	13.7264
692.85	121.968	14.0563
693.85	124.42	14.224
694.85	127.103	14.5262
695.85	129.411	14.7607
696.85	131.549	14.9162
697.85	133.351	15.163
698.85	135.31	15.2954
699.85	137.041	15.4363
700.84	138.629	15.5414
701.97	140.012	15.6527
702.95	141.188	15.7735
703.94	142.047	15.9158
704.92	142.956	15.9629
705.91	143.68	16.0621
706.9	144.015	15.9056
707.88	144.496	15.9415
708.87	144.434	16.0524
709.85	144.075	16.1486
710.84	143.83	16.3359
711.97	143.469	16.301
712.95	142.804	16.3654
713.94	141.714	16.0813
714.92	140.728	15.8882
715.91	139.734	15.6967
716.9	138.873	15.6307
717.88	137.315	15.4169
718.87	135.574	15.2626
719.85	133.882	15.0055
720.84	132.159	14.8578
721.97	130.174	14.5524
722.95	128.355	14.3197
723.94	126.404	14.2135
724.92	124.13	13.9456
725.91	122.291	13.7186
726.9	120.261	13.4173
727.88	118.264	13.0884
728.87	116.088	12.6525
729.85	113.696	12.37
730.84	111.033	12.1006
731.97	108.951	11.762
732.95	106.86	11.6036
733.94	104.469	11.368
734.92	101.87	11.1211
735.91	99.3702	10.7029
736.9	96.9457	10.5653
737.88	94.7632	10.2801
738.87	92.4675	10.1639
739.85	90.267	9.9637
740.84	88.2871	9.81659
741.97	86.0836	9.5699
742.95	83.6447	9.2654
743.94	81.6157	9.00251
744.92	79.4053	8.8355
745.91	77.256	8.6144
746.9	75.1709	8.43817
747.88	73.3245	8.34197
748.87	71.6059	8.05784
749.85	69.8619	7.75111
750.97	67.932	7.54631
751.94	66.0568	7.37521
752.91	64.3004	7.29757
753.88	62.6588	7.12189
754.86	60.7832	6.95906
755.97	59.3624	6.78637
756.94	57.6528	6.68424
757.91	56.4148	6.48432
758.88	54.9178	6.31726
759.86	53.3808	6.19491
760.97	51.9466	6.07438
761.94	50.8325	5.85683
762.91	49.5062	5.66274
763.88	48.2313	5.46202
764.86	47.0523	5.39511
765.97	45.9818	5.122
766.94	44.8429	4.88501
767.91	43.7527	4.83351
768.88	42.7955	4.85592
769.86	41.8381	4.85944
770.97	40.8916	4.73429
771.94	39.9414	4.60906
772.91	39.0445	4.63061
773.88	38.2473	4.57303
774.86	37.4237	4.48832
775.97	36.6675	4.2751
776.94	35.7831	4.18089
777.91	34.9939	4.05622
778.88	34.3006	3.98228
779.86	33.5193	3.8593
780.95	32.5455	3.88083
781.91	31.8028	3.88001
782.87	31.1603	3.84784
783.97	30.3879	3.67057
784.93	29.53	3.71293
785.89	28.87	3.67867
786.84	28.2129	3.53317
787.94	27.6024	3.37647
788.9	26.8809	3.20468
789.86	26.2599	3.11062
790.95	25.6756	3.01685
791.91	25.1185	2.82976
792.87	24.6341	2.69066
793.97	23.9869	2.58239
794.93	23.3682	2.60568
795.89	22.8154	2.56321
796.84	22.2759	2.48862
797.94	21.7236	2.41335
798.9	21.3641	2.33995
799.86	20.99	2.2164
800.95	20.4656	2.21791
801.91	20.0631	2.28325
802.87	19.5656	2.31596
803.97	19.2159	2.24181
804.93	18.8347	2.19963
805.89	18.3868	2.13568
806.84	17.9333	2.09408
807.94	17.5066	2.03128
808.9	17.1526	1.8399
809.86	16.7774	1.7351
810.95	16.328	1.78913
811.91	15.9571	1.73653
812.87	15.6151	1.78127
813.97	15.3323	1.83231
814.93	14.9103	1.87597
815.89	14.5702	1.85508
816.84	14.278	1.79383
817.94	13.7518	1.78499
818.9	13.3995	1.79615
819.86	13.1148	1.66878
820.94	12.6608	1.61787
821.89	12.3651	1.53244
822.97	11.9405	1.55517
823.91	11.5104	1.50298
824.86	11.2442	1.49357
825.94	10.8686	1.40841
826.89	10.5978	1.35532
827.97	10.189	1.44062
828.91	9.78642	1.50352
829.86	9.53228	1.4494
830.94	9.15607	1.48103
831.89	8.79212	1.37378
832.97	8.44046	1.22617
833.91	8.07871	1.21536
834.86	7.74381	1.27972
835.94	7.29172	1.25823
836.89	7.04527	1.19417
837.97	6.74401	1.1516
838.91	6.48198	1.11994
839.86	6.23145	0.9588
840.93	5.84518	0.92677
841.86	5.58126	0.77671

## Sheet: figure 2f
	Time (s)	Abs (MB)	Abs (MNB-Pyra)	Abs (MNB-Pyra dimer)
	0	1	1	1
	15	0.88816	0.99626	1.00352
	30	0.77504	0.99272	0.99726
	45	0.66116	0.99009	1.00034
	60	0.55376	0.98705	0.99942
	75	0.45365	0.98499	0.9988
	90	0.36389	0.97965	0.99804

## Sheet: figure 2g
	Δ fluorecence intensity
Time	1 min	2 min	3 min	4 min	5 min	6min
Control	18.3101	24.5633	23.113	20.7473	21.6885	20.8473
MNB-Pyra	72.2232	75.4175	78.9393	71.7234	66.3325	72.8398
MNB-Pyra dimer	62.2879	64.2622	60.7856	59.9252	68.0931	65.4616

## Sheet: figure 2h
(X)	DMPO	MNB-Pyra
3150	169.512	1523.08
3150.49	915.512	1152.45
3150.98	816.512	752.112
3151.47	1283.51	129.369
3151.96	861.512	13.455
3152.44	-18.4883	104.769
3152.93	139.512	74.2264
3153.42	1368.51	-169.145
3153.91	1023.51	-286.659
3154.4	760.512	-192.831
3154.89	383.512	179.312
3155.38	603.512	717.169
3155.86	342.512	1065.31
3156.35	658.512	821.455
3156.84	820.512	539.855
3157.33	1193.51	726.855
3157.82	1329.51	1081.65
3158.31	1697.51	1099.65
3158.8	1541.51	705.826
3159.29	1249.51	323.341
3159.78	1244.51	570.598
3160.26	345.512	1048.71
3160.75	68.5117	859.598
3161.24	327.512	172.769
3161.73	334.512	-363.974
3162.22	-61.4883	-504.316
3162.71	81.5117	-768.888
3163.2	716.512	-795.659
3163.69	736.512	-616.459
3164.17	1220.51	-220.402
3164.66	1610.51	21.1693
3165.15	1057.51	329.798
3165.64	864.512	632.969
3166.13	2.51172	647.084
3166.62	-354.488	212.026
3167.11	425.512	-322.602
3167.6	1212.51	-217.259
3168.08	1010.51	269.369
3168.57	1646.51	713.969
3169.06	1304.51	392.712
3169.55	1226.51	185.426
3170.04	2117.51	435.741
3170.53	1635.51	1058.48
3171.02	830.512	1147.68
3171.51	575.512	675.512
3171.99	978.512	272.798
3172.48	1647.51	334.969
3172.97	789.512	853.226
3173.46	811.512	1068.45
3173.95	1174.51	666.655
3174.44	854.512	359.255
3174.93	201.512	397.455
3175.42	398.512	389.426
3175.9	444.512	-90.6879
3176.39	730.512	238.084
3176.88	579.512	1191.74
3177.37	792.512	1704.45
3177.86	1376.51	972.284
3178.35	1292.51	396.512
3178.84	1067.51	516.198
3179.33	1558.51	750.941
3179.81	1952.51	735.084
3180.3	1087.51	897.912
3180.79	915.512	1005.08
3181.28	665.512	992.198
3181.77	1258.51	856.312
3182.26	894.512	656.169
3182.75	219.512	693.769
3183.24	419.512	933.312
3183.72	666.512	1215.54
3184.21	460.512	1295.28
3184.7	1009.51	720.055
3185.19	1363.51	-57.4021
3185.68	1281.51	-304.774
3186.17	1045.51	270.855
3186.66	324.512	615.798
3187.15	120.512	931.626
3187.63	299.512	1243.31
3188.12	1297.51	1329.71
3188.61	1429.51	1215.2
3189.1	1306.51	679.484
3189.59	1156.51	7.88357
3190.08	367.512	-587.345
3190.57	1217.51	-923.545
3191.06	667.512	-661.402
3191.54	477.512	-150.659
3192.03	444.512	593.426
3192.52	998.512	793.255
3193.01	1330.51	709.198
3193.5	556.512	259.741
3193.99	84.5117	46.5693
3194.48	1145.51	464.226
3194.97	740.512	963.969
3195.45	1110.51	942.912
3195.94	1246.51	654.769
3196.43	1274.51	540.684
3196.92	1039.51	711.055
3197.41	1415.51	751.655
3197.9	761.512	613.626
3198.39	702.512	321.684
3198.88	632.512	140.426
3199.36	451.512	251.055
3199.85	705.512	513.426
3200.34	1199.51	644.141
3200.83	1415.51	538.026
3201.32	593.512	396.484
3201.81	478.512	661.284
3202.3	1274.51	921.255
3202.79	1408.51	981.626
3203.27	1457.51	881.426
3203.76	927.512	959.341
3204.25	462.512	761.112
3204.74	90.5117	592.912
3205.23	727.512	441.741
3205.72	882.512	758.884
3206.21	489.512	906.884
3206.7	395.512	1167.65
3207.18	490.512	1320.43
3207.67	1284.51	1101.88
3208.16	1346.51	427.626
3208.65	815.512	-228.116
3209.14	290.512	-78.1736
3209.63	567.512	409.112
3210.12	631.512	579.369
3210.61	374.512	431.141
3211.09	764.512	437.598
3211.58	988.512	960.198
3212.07	801.512	1310.54
3212.56	1153.51	1326.51
3213.05	947.512	1088.03
3213.54	422.512	899.855
3214.03	-532.488	584.712
3214.52	177.512	412.741
3215	993.512	553.341
3215.49	836.512	619.255
3215.98	573.512	714.684
3216.47	1346.51	791.512
3216.96	1250.51	855.998
3217.45	518.512	634.998
3217.94	787.512	488.255
3218.43	549.512	268.512
3218.92	321.512	105.055
3219.4	491.512	269.341
3219.89	1031.51	691.884
3220.38	1420.51	1094.71
3220.87	1066.51	1023.45
3221.36	520.512	692.198
3221.85	199.512	562.969
3222.34	-164.488	670.141
3222.82	-1199.49	778.169
3223.31	-1163.49	816.369
3223.8	-457.488	857.684
3224.29	-443.488	743.512
3224.78	-805.488	561.741
3225.27	-647.488	867.484
3225.76	-665.488	1173.25
3226.25	-105.488	1258.71
3226.74	-200.488	1270.17
3227.22	-603.488	1230.17
3227.71	-461.488	827.684
3228.2	-153.488	243.855
3228.69	1213.51	285.198
3229.18	1023.51	474.712
3229.67	1309.51	829.655
3230.16	1234.51	869.598
3230.65	605.512	1253.14
3231.13	55.5117	1019.37
3231.62	268.512	521.198
3232.11	746.512	230.398
3232.6	474.512	929.969
3233.09	312.512	1067.85
3233.58	964.512	269.998
3234.07	1230.51	-507.259
3234.56	1248.51	-385.345
3235.04	1093.51	71.655
3235.53	385.512	463.598
3236.02	717.512	510.255
3236.51	431.512	157.769
3237	584.512	131.941
3237.49	1377.51	357.284
3237.98	1410.51	784.684
3238.47	324.512	651.484
3238.95	831.512	536.598
3239.44	1039.51	501.198
3239.93	595.512	440.569
3240.42	400.512	42.0836
3240.91	286.512	-442.516
3241.4	593.512	-188.602
3241.89	366.512	78.7693
3242.38	528.512	171.798
3242.86	718.512	175.026
3243.35	849.512	381.455
3243.84	557.512	273.055
3244.33	1392.51	-75.8307
3244.82	1493.51	-392.402
3245.31	921.512	-215.145
3245.8	100.512	190.598
3246.29	379.512	474.712
3246.77	604.512	657.998
3247.26	851.512	743.769
3247.75	652.512	527.255
3248.24	556.512	400.284
3248.73	-219.488	582.684
3249.22	-169.488	664.541
3249.71	172.512	573.398
3250.2	-5.48828	636.169
3250.68	-675.488	537.026
3251.17	-113.488	284.512
3251.66	300.512	226.941
3252.15	513.512	736.369
3252.64	1156.51	1321.74
3253.13	1337.51	1745.91
3253.62	750.512	1134.74
3254.11	348.512	509.398
3254.59	-5.48828	-3.60215
3255.08	495.512	-130.516
3255.57	626.512	-227.831
3256.06	372.512	301.369
3256.55	297.512	928.884
3257.04	815.512	1031.97
3257.53	818.512	959.341
3258.02	-225.488	1187.14
3258.5	-352.488	1491.74
3258.99	-76.4883	1513.68
3259.48	711.512	1354.54
3259.97	246.512	1177.74
3260.46	161.512	824.398
3260.95	-403.488	864.255
3261.44	162.512	920.569
3261.93	407.512	928.426
3262.41	764.512	478.684
3262.9	678.512	-80.5736
3263.39	1083.51	16.1978
3263.88	741.512	443.484
3264.37	288.512	421.798
3264.86	142.512	-135.745
3265.35	-15.4883	74.2264
3265.84	124.512	356.569
3266.32	369.512	-238.259
3266.81	1176.51	-852.116
3267.3	1293.51	-811.802
3267.79	1249.51	-291.916
3268.28	593.512	-201.002
3268.77	687.512	-172.116
3269.26	331.512	-12.145
3269.75	527.512	195.912
3270.23	434.512	294.512
3270.72	125.512	233.941
3271.21	883.512	114.741
3271.7	507.512	-265.059
3272.19	278.512	-307.059
3272.68	260.512	-124.545
3273.17	239.512	238.684
3273.66	788.512	457.769
3274.14	53.5117	741.941
3274.63	607.512	708.884
3275.12	1320.51	243.941
3275.61	363.512	36.655
3276.1	476.512	353.169
3276.59	257.512	738.826
3277.08	565.512	311.398
3277.57	1669.51	-154.402
3278.05	1539.51	82.1693
3278.54	1647.51	924.569
3279.03	977.512	1147.43
3279.52	1074.51	808.426
3280.01	-126.488	597.312
3280.5	297.512	590.426
3280.99	1361.51	411.969
3281.48	1119.51	346.312
3281.96	328.512	759.912
3282.45	535.512	1014
3282.94	960.512	970.884
3283.43	405.512	1169.83
3283.92	329.512	1660.83
3284.41	594.512	1683.57
3284.9	106.512	959.255
3285.39	-9.48828	412.969
3285.87	717.512	294.655
3286.36	912.512	510.855
3286.85	947.512	582.312
3287.34	939.512	717.626
3287.83	1074.51	1007.4
3288.32	396.512	1401.23
3288.81	-220.488	1326.63
3289.3	168.512	710.084
3289.78	-326.488	372.112
3290.27	233.512	415.484
3290.76	192.512	365.712
3291.25	629.512	366.484
3291.74	342.512	372.455
3292.23	-48.4883	563.141
3292.72	146.512	677.798
3293.21	-54.4883	758.055
3293.7	301.512	468.398
3294.18	587.512	323.998
3294.67	824.512	229.855
3295.16	492.512	274.541
3295.65	-295.488	433.141
3296.14	-358.488	325.941
3296.63	-606.488	158.455
3297.12	36.5117	311.855
3297.6	785.512	902.541
3298.09	293.512	1398.14
3298.58	559.512	1721.23
3299.07	884.512	1702.34
3299.56	844.512	1131.31
3300.05	-270.488	466.741
3300.54	306.512	35.9693
3301.03	465.512	247.712
3301.52	67.5117	781.312
3302	66.5117	1391.31
3302.49	468.512	1599.57
3302.98	732.512	1508.2
3303.47	506.512	1268.11
3303.96	369.512	1049.88
3304.45	-56.4883	822.026
3304.94	-589.488	708.341
3305.43	-30.4883	458.798
3305.91	452.512	-109.345
3306.4	108.512	-237.716
3306.89	394.512	-232.231
3307.38	177.512	160.741
3307.87	-193.488	-40.2593
3308.36	-371.488	-145.916
3308.85	-124.488	-299.916
3309.34	-257.488	31.9407
3309.82	-410.488	296.169
3310.31	45.5117	492.426
3310.8	59.5117	411.912
3311.29	633.512	257.569
3311.78	887.512	169.598
3312.27	338.512	616.484
3312.76	315.512	958.426
3313.25	-378.488	1129.51
3313.73	-313.488	1016.74
3314.22	108.512	945.826
3314.71	134.512	566.712
3315.2	-143.488	-86.145
3315.69	226.512	-450.002
3316.18	80.5117	-234.202
3316.67	-192.488	189.198
3317.16	-97.4883	263.141
3317.64	165.512	-132.031
3318.13	359.512	-316.602
3318.62	502.512	-151.688
3319.11	561.512	104.512
3319.6	458.512	-339.059
3320.09	84.5117	-394.488
3320.58	201.512	121.998
3321.07	351.512	808.769
3321.55	1135.51	1085.83
3322.04	1362.51	1210.71
3322.53	1774.51	823.655
3323.02	783.512	102.512
3323.51	1133.51	-420.145
3324	398.512	-544.402
3324.49	197.512	-520.602
3324.98	80.5117	-86.0022
3325.46	-169.488	30.4836
3325.95	-377.488	38.055
3326.44	358.512	-105.916
3326.93	877.512	266.312
3327.42	195.512	500.998
3327.91	299.512	308.455
3328.4	-815.488	67.5407
3328.89	-1242.49	166.312
3329.37	-902.488	153.284
3329.86	-79.4883	-81.0593
3330.35	643.512	184.369
3330.84	486.512	748.998
3331.33	408.512	963.084
3331.82	447.512	1139.63
3332.31	708.512	1077.6
3332.8	1155.51	794.769
3333.28	1035.51	416.569
3333.77	352.512	129.512
3334.26	274.512	135.569
3334.75	679.512	340.369
3335.24	1221.51	669.884
3335.73	932.512	887.198
3336.22	823.512	570.055
3336.71	353.512	-49.8021
3337.19	266.512	-746.688
3337.68	-426.488	-830.659
3338.17	-646.488	-620.202
3338.66	-285.488	-397.545
3339.15	51.5117	-569.659
3339.64	-92.4883	-735.574
3340.13	-456.488	-437.231
3340.62	-531.488	-123.602
3341.1	-695.488	-26.145
3341.59	-263.488	-11.6021
3342.08	-666.488	133.941
3342.57	104.512	238.484
3343.06	711.512	265.626
3343.55	687.512	-312.516
3344.04	80.5117	-733.402
3344.53	33.5117	-508.831
3345.01	558.512	378.084
3345.5	590.512	380.798
3345.99	834.512	-261.116
3346.48	1009.51	-567.002
3346.97	1064.51	-304.659
3347.46	564.512	-403.516
3347.95	203.512	-677.202
3348.44	-548.488	-624.231
3348.92	-72.4883	-259.116
3349.41	254.512	-76.3164
3349.9	1100.51	2.99785
3350.39	1486.51	-196.745
3350.88	1503.51	-240.259
3351.37	1692.51	46.655
3351.86	816.512	522.798
3352.35	75.5117	387.312
3352.83	389.512	-20.0307
3353.32	844.512	-243.859
3353.81	734.512	239.112
3354.3	623.512	761.141
3354.79	674.512	878.484
3355.28	701.512	425.569
3355.77	559.512	239.741
3356.26	269.512	481.798
3356.74	304.512	864.741
3357.23	547.512	1008.71
3357.72	1110.51	891.769
3358.21	1261.51	655.798
3358.7	1025.51	331.855
3359.19	588.512	192.684
3359.68	107.512	24.7121
3360.17	151.512	-174.031
3360.66	-162.488	-410.374
3361.14	-953.488	-201.488
3361.63	-774.488	112.626
3362.12	760.512	507.569
3362.61	619.512	962.712
3363.1	-277.488	1433.11
3363.59	-500.488	1391
3364.08	-43.4883	831.026
3364.56	-219.488	162.626
3365.05	-150.488	-212.374
3365.54	-412.488	-119.231
3366.03	-17.4883	151.455
3366.52	635.512	703.226
3367.01	-282.488	955.026
3367.5	-56.4883	699.826
3367.99	373.512	-28.945
3368.48	512.512	-543.059
3368.96	445.512	-569.231
3369.45	548.512	-313.231
3369.94	293.512	108.655
3370.43	738.512	291.769
3370.92	568.512	177.712
3371.41	74.5117	-346.174
3371.9	30.5117	-586.145
3372.39	51.5117	-294.402
3372.87	72.5117	89.0836
3373.36	706.512	329.969
3373.85	197.512	174.655
3374.34	-34.4883	125.541
3374.83	-385.488	155.684
3375.32	11.5117	346.998
3375.81	335.512	441.569
3376.3	104.512	844.941
3376.78	268.512	1194.51
3377.27	76.5117	1095.28
3377.76	-238.488	570.255
3378.25	-734.488	-203.631
3378.74	-583.488	-252.202
3379.23	364.512	569.255
3379.72	763.512	1192.28
3380.21	760.512	1012.45
3380.69	899.512	552.855
3381.18	873.512	302.055
3381.67	981.512	81.0264
3382.16	708.512	333.426
3382.65	927.512	386.598
3383.14	77.5117	46.0836
3383.63	-329.488	-87.6307
3384.12	-766.488	163.198
3384.6	-893.488	224.026
3385.09	-726.488	-70.145
3385.58	-1269.49	-331.545
3386.07	-515.488	-424.488
3386.56	-365.488	-324.402
3387.05	156.512	32.2264
3387.54	-158.488	214.484
3388.03	-882.488	126.055
3388.51	-997.488	65.5978
3389	3.51172	195.369
3389.49	504.512	396.455
3389.98	-521.488	550.312
3390.47	-1755.49	1074.88
3390.96	-1241.49	1294.77
3391.45	-530.488	820.055
3391.94	-498.488	111.741
3392.42	277.512	-74.4879
3392.91	225.512	113.169
3393.4	-345.488	-13.745
3393.89	-28.4883	-284.231
3394.38	-103.488	-545.802
3394.87	-135.488	-399.659
3395.36	-127.488	-131.402
3395.85	-150.488	358.341
3396.33	403.512	365.426
3396.82	203.512	129.541
3397.31	-490.488	-138.402
3397.8	-80.4883	-423.059
3398.29	-518.488	-867.088
3398.78	-555.488	-773.974
3399.27	-263.488	-264.259
3399.76	-347.488	80.7407
3400.24	438.512	72.9978
3400.73	302.512	436.512
3401.22	-494.488	1029.43
3401.71	-617.488	1687.97
3402.2	-310.488	1582.05
3402.69	-102.488	1055.94
3403.18	-183.488	746.141
3403.67	582.512	1056.28
3404.15	339.512	1016.05
3404.64	-320.488	273.569
3405.13	-668.488	-281.374
3405.62	-906.488	-383.031
3406.11	-452.488	-689.688
3406.6	123.512	-1266.52
3407.09	170.512	-1247.69
3407.58	291.512	-1044.26
3408.06	619.512	-932.002
3408.55	550.512	-887.088
3409.04	729.512	-526.488
3409.53	244.512	57.9407
3410.02	-64.4883	725.284
3410.51	-688.488	630.769
3411	-1468.49	-286.031
3411.49	-858.488	-1119.23
3411.97	-617.488	-1256.57
3412.46	-685.488	-1402.09
3412.95	-206.488	-1637.17
3413.44	104.512	-1327.03
3413.93	-11.4883	-217.259
3414.42	-112.488	828.341
3414.91	93.5117	1160.97
3415.4	-243.488	424.798
3415.88	-740.488	-222.745
3416.37	-729.488	-22.2879
3416.86	-1158.49	353.198
3417.35	-518.488	-0.83072
3417.84	-681.488	-881.345
3418.33	-914.488	-924.174
3418.82	-528.488	-456.002
3419.31	225.512	191.455
3419.79	314.512	497.741
3420.28	-768.488	743.169
3420.77	-474.488	694.598
3421.26	-606.488	417.626
3421.75	146.512	410.226
3422.24	81.5117	103.741
3422.73	309.512	-95.0879
3423.22	112.512	-230.945
3423.7	-890.488	-208.888
3424.19	-1487.49	-774.688
3424.68	-341.488	-1017.75
3425.17	10.5117	-1112.8
3425.66	-237.488	-1298.17
3426.15	-1068.49	-1270.57
3426.64	308.512	-712.602
3427.13	477.512	72.2264
3427.61	-211.488	182.312
3428.1	-137.488	-79.545
3428.59	-211.488	-462.802
3429.08	-713.488	-477.945
3429.57	390.512	-414.202
3430.06	1250.51	-340.002
3430.55	235.512	-417.745
3431.04	-522.488	-399.888
3431.52	-1205.49	-269.345
3432.01	-388.488	-282.802
3432.5	23.5117	-486.002
3432.99	-49.4883	-548.745
3433.48	48.5117	-84.8307
3433.97	-627.488	226.512
3434.46	-950.488	272.826
3434.95	-354.488	-17.2879
3435.44	-719.488	-269.259
3435.92	-1446.49	-288.802
3436.41	-661.488	-91.8307
3436.9	-412.488	-4.45929
3437.39	218.512	-422.231
3437.88	-295.488	-694.459
3438.37	-598.488	-603.602
3438.86	-902.488	-380.859
3439.34	-1264.49	-184.088
3439.83	-850.488	-195.945
3440.32	-1213.49	-696.688
3440.81	-668.488	-1357.06
3441.3	-4.48828	-1586
3441.79	-226.488	-1067.89
3442.28	-881.488	-393.316
3442.77	-835.488	-341.945
3443.26	-106.488	-1255.63
3443.74	442.512	-1827.23
3444.23	475.512	-1500.86
3444.72	721.512	-748.745
3445.21	-221.488	-484.259
3445.7	-104.488	-431.831
3446.19	162.512	-494.974
3446.68	-56.4883	-417.774
3447.17	365.512	-629.174
3447.65	921.512	-788.231
3448.14	216.512	-922.345
3448.63	-441.488	-542.431
3449.12	-982.488	-29.6879
3449.61	-1132.49	302.255
3450.1	-787.488	-12.4022
3450.59	-1429.49	-305.802
3451.08	-1032.49	-275.088
3451.56	-1398.49	-355.545
3452.05	-1363.49	-864.745
3452.54	-659.488	-918.974
3453.03	-422.488	-265.602
3453.52	-274.488	171.084
3454.01	-312.488	53.3121
3454.5	-876.488	-67.1164
3454.99	-768.488	419.569
3455.47	-984.488	410.712
3455.96	-854.488	-364.745
3456.45	-1255.49	-975.774
3456.94	-890.488	-637.288
3457.43	-875.488	138.084
3457.92	-662.488	431.455
3458.41	-132.488	99.6264
3458.9	189.512	-358.002
3459.38	-810.488	-465.116
3459.87	-1224.49	-418.002
3460.36	-795.488	-342.288
3460.85	528.512	-170.202
3461.34	-104.488	-183.774
3461.83	-1414.49	-782.031
3462.32	-1492.49	-947.431
3462.81	-1949.49	-527.688
3463.29	-1679.49	-99.8021
3463.78	-1092.49	47.655
3464.27	-819.488	-93.0879
3464.76	-1057.49	-127.745
3465.25	-1348.49	-302.345
3465.74	-1019.49	-431.659
3466.23	-509.488	-335.288
3466.72	231.512	98.9407
3467.2	601.512	318.312
3467.69	389.512	-91.0879
3468.18	-66.4883	-706.859
3468.67	-385.488	-941.659
3469.16	-556.488	-828.831
3469.65	-149.488	-881.374
3470.14	-451.488	-1463.63
3470.63	-1076.49	-1570.46
3471.11	-818.488	-704.545
3471.6	-781.488	101.969
3472.09	-1249.49	74.7121
3472.58	-1047.49	-442.088
3473.07	-1757.49	-947.745
3473.56	-1394.49	-1156.23
3474.05	-1269.49	-1190.52
3474.54	-899.488	-1168.12
3475.02	-270.488	-879.031
3475.51	910.512	-174.002
3476	814.512	5.14071
3476.49	-343.488	-67.145
3476.98	-129.488	-504.716
3477.47	75.5117	-509.774
3477.96	-85.4883	10.6264
3478.45	169.512	547.655
3478.93	-226.488	182.226
3479.42	-717.488	-147.688
3479.91	-235.488	-96.8879
3480.4	223.512	-517.088
3480.89	129.512	-929.459
3481.38	-332.488	-614.859
3481.87	-851.488	36.9978
3482.36	-543.488	120.712
3482.84	237.512	-242.116
3483.33	-189.488	-560.945
3483.82	-503.488	-498.831
3484.31	-118.488	-132.116
3484.8	-743.488	127.141
3485.29	276.512	153.312
3485.78	1260.51	78.9407
3486.27	793.512	280.512
3486.75	159.512	687.084
3487.24	230.512	1109.25
3487.73	784.512	1247.2
3488.22	-42.4883	1145.77
3488.71	-444.488	1080.28
3489.2	-433.488	803.855
3489.69	-1008.49	-5.14501
3490.18	-973.488	-749.488
3490.66	-1124.49	-1005.57
3491.15	-294.488	-1546.09
3491.64	-176.488	-2042.46
3492.13	-1174.49	-1534.6
3492.62	-334.488	-172.859
3493.11	174.512	540.655
3493.6	831.512	695.569
3494.09	1156.51	1390.48
3494.57	1641.51	2801.74
3495.06	1729.51	4155.54
3495.55	1795.51	4168.97
3496.04	1586.51	3087.45
3496.53	689.512	1554.03
3497.02	200.512	-253.402
3497.51	-1187.49	-2167.77
3498	-2440.49	-3366.43
3498.48	-1632.49	-3774.43
3498.97	-2926.49	-3819.89
3499.46	-1839.49	-3360.86
3499.95	-1067.49	-2363.26
3500.44	-1046.49	-1306.03
3500.93	-985.488	-511.088
3501.42	-169.488	209.112
3501.91	-75.4883	981.426
3502.4	53.5117	1595.88
3502.88	704.512	2043.57
3503.37	1051.51	2692.54
3503.86	844.512	3585.51
3504.35	1792.51	4079.43
3504.84	2363.51	4002.83
3505.33	1542.51	3499.11
3505.82	69.5117	2847.91
3506.3	198.512	2047.51
3506.79	-20.4883	924.484
3507.28	-113.488	-140.031
3507.77	389.512	-389.345
3508.26	-361.488	152.912
3508.75	-875.488	558.884
3509.24	-398.488	609.826
3509.73	500.512	-86.545
3510.22	13.5117	-1728.89
3510.7	-1127.49	-3761.49
3511.19	-1787.49	-4998.46
3511.68	-2489.49	-5229.2
3512.17	-2891.49	-5522.72
3512.66	-2587.49	-5437.37
3513.15	-1818.49	-4990.06
3513.64	-1389.49	-3652.35
3514.13	-1672.49	-2295.86
3514.61	-1610.49	-536.545
3515.1	-812.488	493.312
3515.59	-626.488	836.541
3516.08	309.512	1131.94
3516.57	2008.51	2005.63
3517.06	2139.51	3405.54
3517.55	2319.51	4655.65
3518.04	1552.51	5541.54
3518.52	1523.51	5115.14
3519.01	1593.51	3743.11
3519.5	649.512	2399.91
3519.99	-329.488	904.741
3520.48	-393.488	-1287.29
3520.97	-848.488	-3462.92
3521.46	-568.488	-3421.77
3521.95	-720.488	-1609.2
3522.43	-722.488	191.169
3522.92	-789.488	269.998
3523.41	-1282.49	-677.716
3523.9	-1839.49	-2045.57
3524.39	-1787.49	-2825.37
3524.88	-2344.49	-3295.72
3525.37	-3031.49	-3906.12
3525.86	-2658.49	-4760.77
3526.34	-2928.49	-4686.97
3526.83	-1927.49	-3681.09
3527.32	-1336.49	-2579.52
3527.81	-1215.49	-1591.09
3528.3	-1450.49	-781.116
3528.79	-912.488	-547.402
3529.28	-623.488	-461.659
3529.77	-100.488	37.6264
3530.25	746.512	863.026
3530.74	463.512	1764.54
3531.23	978.512	2674.37
3531.72	1275.51	3139.97
3532.21	1032.51	2503.17
3532.7	17.5117	932.512
3533.19	-1097.49	-1138.66
3533.68	-2038.49	-2873.52
3534.16	-2613.49	-4136.2
3534.65	-2842.49	-5011.6
3535.14	-2524.49	-5519.37
3535.63	-2532.49	-5276.6
3536.12	-2116.49	-4411.37
3536.61	-2060.49	-3317.32
3537.1	-1442.49	-2211.75
3537.59	-1438.49	-826.831
3538.07	-1032.49	113.569
3538.56	-448.488	485.684
3539.05	33.5117	391.398
3539.54	-380.488	404.026
3540.03	-787.488	162.112
3540.52	-481.488	-319.488
3541.01	-1015.49	-756.002
3541.5	-737.488	-1208.83
3541.98	-750.488	-1490.6
3542.47	-885.488	-1332.92
3542.96	-1704.49	-999.174
3543.45	-1896.49	-1026.66
3543.94	-1677.49	-1370.92
3544.43	-1377.49	-1777.89
3544.92	-995.488	-2284.92
3545.41	-600.488	-2331.37
3545.89	-196.488	-1558.06
3546.38	-952.488	-450.802
3546.87	-1218.49	38.9978
3547.36	-721.488	277.826
3547.85	-1107.49	378.055
3548.34	-835.488	312.312
3548.83	-280.488	-56.2307
3549.32	-424.488	-127.174
3549.8	239.512	-98.0022
3550.29	-255.488	-279.288
3550.78	-752.488	-950.774
3551.27	-1031.49	-1698.35
3551.76	-1117.49	-1599.09
3552.25	-796.488	-1246.4
3552.74	-1431.49	-1055.32
3553.23	-1717.49	-958.631
3553.71	-1476.49	-317.288
3554.2	-587.488	-2.17358
3554.69	-251.488	-302.888
3555.18	159.512	-643.116
3555.67	-345.488	-684.145
3556.16	-1028.49	-716.888
3556.65	-762.488	-950.288
3557.14	-235.488	-906.745
3557.62	453.512	-352.545
3558.11	454.512	270.026
3558.6	308.512	628.712
3559.09	-290.488	794.198
3559.58	-421.488	483.284
3560.07	-526.488	-44.3736
3560.56	-111.488	-497.402
3561.05	-573.488	-413.631
3561.53	-371.488	-239.516
3562.02	-1332.49	-186.031
3562.51	-1538.49	-30.945
3563	-785.488	375.112
3563.49	94.5117	683.369
3563.98	458.512	385.969
3564.47	-129.488	-335.174
3564.96	-669.488	-777.459
3565.44	-941.488	-590.916
3565.93	-1367.49	-219.745
3566.42	-1023.49	-243.945
3566.91	-266.488	-457.659
3567.4	-487.488	-409.745
3567.89	-893.488	-473.688
3568.38	-568.488	-665.688
3568.87	-94.4883	-888.774
3569.35	295.512	-802.031
3569.84	442.512	-463.088
3570.33	103.512	-259.259
3570.82	65.5117	-33.8307
3571.31	-48.4883	210.569
3571.8	-544.488	134.398
3572.29	-853.488	-29.6593
3572.78	-747.488	255.055
3573.26	-742.488	691.398
3573.75	-524.488	505.484
3574.24	94.5117	239.141
3574.73	66.5117	-10.1736
3575.22	-605.488	-372.259
3575.71	-853.488	-601.002
3576.2	-176.488	-823.745
3576.69	665.512	-860.174
3577.18	762.512	-746.059
3577.66	103.512	-605.774
3578.15	-906.488	-491.145
3578.64	-1900.49	-412.374
3579.13	-1665.49	-191.488
3579.62	-827.488	-402.631
3580.11	-495.488	-754.088
3580.6	-121.488	-885.945
3581.08	-164.488	-460.231
3581.57	-25.4883	-56.3164
3582.06	193.512	-178.459
3582.55	-113.488	-448.459
3583.04	-736.488	-585.774
3583.53	-652.488	-718.231
3584.02	-854.488	-867.059
3584.51	-425.488	-714.916
3585	-345.488	-678.659
3585.48	-41.4883	-919.802
3585.97	-60.4883	-1083.03
3586.46	-657.488	-770.716
3586.95	-751.488	-480.059
3587.44	-770.488	-689.345
3587.93	-953.488	-1008.49
3588.42	-535.488	-1072.63
3588.91	-356.488	-768.202
3589.39	-32.4883	-647.688
3589.88	-56.4883	-768.916
3590.37	-673.488	-986.974
3590.86	-616.488	-892.231
3591.35	-109.488	-587.374
3591.84	-115.488	-481.688
3592.33	64.5117	-761.945
3592.82	30.5117	-857.459
3593.3	-61.4883	-827.116
3593.79	-61.4883	-814.288
3594.28	-459.488	-687.231
3594.77	-1500.49	-400.802
3595.26	-1027.49	-303.174
3595.75	-986.488	-200.431
3596.24	-700.488	171.712
3596.73	-548.488	369.455
3597.21	-285.488	-92.6593
3597.7	-745.488	-569.659
3598.19	-459.488	-854.631
3598.68	-546.488	-985.174
3599.17	-1133.49	-1241.37
3599.66	-1199.49	-1121.43
3600.15	-471.488	-812.288
3600.64	943.512	-1050.03
3601.12	-130.488	-1468.69
3601.61	-1133.49	-1312.35
3602.1	-646.488	-536.316
3602.59	-654.488	-88.1164
3603.08	-80.4883	129.541
3603.57	-550.488	393.084
3604.06	-1165.49	137.741
3604.55	-1283.49	-429.688
3605.03	-861.488	-841.602
3605.52	-1285.49	-539.831
3606.01	-1005.49	-152.574
3606.5	-134.488	25.1693
3606.99	-231.488	-191.745
3607.48	-794.488	-716.345
3607.97	71.5117	-1093.06
3608.46	-158.488	-865.431
3608.94	-727.488	-452.288
3609.43	-590.488	-69.0593
3609.92	173.512	15.5978
3610.41	-110.488	54.1693
3610.9	-349.488	-141.345
3611.39	71.5117	-490.545
3611.88	-123.488	-616.031
3612.37	-468.488	-769.516
3612.85	-611.488	-1152.8
3613.34	-585.488	-1605.17
3613.83	-366.488	-1154.46
3614.32	-1153.49	-342.888
3614.81	-1625.49	-117.974
3615.3	-1263.49	-93.8307
3615.79	-1622.49	34.3407
3616.28	-783.488	184.712
3616.76	145.512	0.54071
3617.25	-178.488	-274.402
3617.74	-38.4883	-648.802
3618.23	473.512	-869.716
3618.72	500.512	-661.745
3619.21	-67.4883	-511.716
3619.7	52.5117	-343.288
3620.19	-21.4883	-478.088
3620.67	-541.488	-370.631
3621.16	-840.488	-263.002
3621.65	408.512	66.455
3622.14	303.512	150.626
3622.63	263.512	-120.659
3623.12	-432.488	-451.974
3623.61	-391.488	-389.974
3624.1	-764.488	-248.259
3624.58	-935.488	-479.774
3625.07	-16.4883	-848.345
3625.56	557.512	-705.859
3626.05	524.512	-159.859
3626.54	301.512	250.655
3627.03	-542.488	289.569
3627.52	-197.488	113.712
3628.01	125.512	3.16928
3628.49	98.5117	-151.116
3628.98	141.512	-377.516
3629.47	488.512	-616.602
3629.96	-212.488	-1112.97
3630.45	-1155.49	-1392.32
3630.94	-1225.49	-1079.57
3631.43	-320.488	-296.774
3631.92	-1231.49	122.169
3632.4	-1502.49	261.284
3632.89	-1003.49	-9.65929
3633.38	-453.488	-558.288
3633.87	18.5117	-1032.46
3634.36	-840.488	-828.488
3634.85	-767.488	-545.774
3635.34	-377.488	-511.688
3635.83	-310.488	-665.545
3636.31	-414.488	-813.174
3636.8	-455.488	-1004.49
3637.29	-774.488	-1001.52
3637.78	-980.488	-682.888
3638.27	-827.488	-81.0307
3638.76	-130.488	38.255
3639.25	340.512	-242.602
3639.74	816.512	-463.745
3640.22	43.5117	-241.459
3640.71	-1659.49	-369.059
3641.2	-1778.49	-715.574
3641.69	-651.488	-441.231
3642.18	-330.488	-114.802
3642.67	-104.488	-115.231
3643.16	-283.488	-76.8593
3643.65	58.5117	297.426
3644.14	155.512	-33.3736
3644.62	-147.488	-705.945
3645.11	-513.488	-1042.66
3645.6	-413.488	-801.945
3646.09	127.512	-611.602
3646.58	904.512	-760.459
3647.07	574.512	-608.602
3647.56	-432.488	112.455
3648.04	-503.488	590.112
3648.53	-771.488	267.369
3649.02	-855.488	-176.888
3649.51	-935.488	-498.945
3650	-554.488	-744.716

## Sheet: figure 2i
Wavelength (nm)	Abs (0-20 min)
799.998	0.000391624	0.00226	0.00644	0.00555	0.00313	0.00374	0.00861	0.01273	0.01147	0.01522	0.01647
798.99	-0.000173505	0.00267	0.00552	0.00492	0.00444	0.00313	0.00763	0.01163	0.01064	0.0146	0.0165
798.017	-0.00136	0.0019	0.00685	0.00423	0.00396	0.00583	0.0084	0.01157	0.0113	0.01607	0.01824
797.009	-0.000474851	0.000981384	0.00425	0.00355	0.00222	0.00509	0.00762	0.00853	0.01096	0.01611	0.01708
796	-0.00355	0.000305329	0.000312789	0.00291	0.000911806	0.00321	0.00572	0.00876	0.00828	0.0141	0.01667
794.991	0.000962004	-0.00119	0.00298	0.00402	0.00181	0.00277	0.00569	0.00924	0.01056	0.01277	0.01133
794.016	-0.000395564	-0.000533131	0.004	0.0029	0.00415	0.00441	0.00664	0.01114	0.00926	0.01448	0.01439
793.006	-0.00202	0.0019	0.00534	0.00446	0.0033	0.00315	0.00727	0.00987	0.01017	0.01315	0.01577
791.996	-3.45305e-05	0.00117	0.00542	0.00426	0.00395	0.00251	0.00807	0.00833	0.00874	0.0148	0.0156
790.985	0.00118	5.5762e-05	0.00461	0.00404	0.00418	0.00644	0.00801	0.0116	0.01167	0.01316	0.01242
790.009	-0.000775627	0.00253	0.00487	0.00445	0.00337	0.00408	0.00684	0.0103	0.00943	0.01351	0.01571
788.997	0.00042567	0.00146	0.00548	0.00374	0.00348	0.00329	0.00863	0.01047	0.01062	0.01352	0.01421
787.985	-0.000679648	0.00252	0.00529	0.00282	0.00358	0.00569	0.00657	0.01031	0.01133	0.0133	0.01544
787.008	9.87662e-05	0.00076379	0.00486	0.00482	0.00324	0.0039	0.00725	0.01133	0.01182	0.01417	0.01461
785.995	-0.000485867	0.00315	0.00629	0.00496	0.00377	0.0042	0.00815	0.01048	0.01005	0.01505	0.01748
785.017	-0.00208	0.00359	0.0042	0.00507	0.00438	0.0042	0.00843	0.0121	0.01267	0.01211	0.01589
784.003	-0.00101	0.000703192	0.00191	0.00359	0.00298	0.00216	0.00466	0.00831	0.00948	0.00996	0.0111
782.989	0.000635603	0.0023	0.00659	0.00615	0.00543	0.00467	0.00739	0.0113	0.01115	0.01428	0.01539
782.01	-0.000790356	0.000927033	0.00359	0.00492	0.00164	0.00313	0.00615	0.00751	0.00911	0.01075	0.0119
780.995	0.00159	0.0043	0.00646	0.00749	0.004	0.00585	0.00719	0.00967	0.01033	0.01396	0.01577
780.015	-0.000546264	-0.000234878	0.00384	0.00343	0.00259	0.00449	0.00685	0.0106	0.0095	0.01224	0.01245
779	0.00113	0.00234	0.00756	0.00501	0.00235	0.0052	0.0081	0.01103	0.01142	0.01395	0.01475
777.984	-0.000627385	0.00174	0.00568	0.00646	0.00503	0.00426	0.00781	0.01063	0.01273	0.01191	0.01349
777.003	0.000336985	0.00173	0.00543	0.00586	0.00468	0.00375	0.00848	0.01073	0.00988	0.01205	0.01298
775.986	-0.000133396	0.00282	0.00807	0.00581	0.00389	0.0033	0.00703	0.00912	0.00879	0.01182	0.01379
775.004	0.00107	0.00402	0.00661	0.005	0.00426	0.00557	0.00775	0.01191	0.01326	0.01398	0.01594
773.987	-0.000633589	0.00395	0.00643	0.00631	0.00438	0.00651	0.00711	0.01193	0.01127	0.0152	0.01826
773.004	-0.000224322	0.00341	0.00612	0.0081	0.00388	0.00494	0.00716	0.01131	0.01151	0.0123	0.01472
771.986	-0.000908992	0.00471	0.00628	0.00736	0.00236	0.0047	0.00626	0.01089	0.0101	0.0109	0.01464
771.002	0.00303	0.00539	0.0083	0.00732	0.00513	0.00686	0.00812	0.01236	0.01236	0.01512	0.0167
769.984	-0.00105	0.00335	0.00529	0.00592	0.00262	0.00406	0.00774	0.01154	0.01082	0.01332	0.01625
768.999	-0.000712884	0.00565	0.007	0.00664	0.00508	0.00647	0.00831	0.01254	0.01356	0.01572	0.01996
768.015	0.00123	0.0046	0.00709	0.00579	0.00384	0.0053	0.00685	0.01101	0.01038	0.01337	0.01561
766.995	0.00127	0.00575	0.00757	0.00608	0.00526	0.00663	0.00841	0.01376	0.01279	0.01372	0.01671
766.009	0.00205	0.00627	0.00822	0.00781	0.0066	0.00744	0.0092	0.01343	0.01325	0.01432	0.01714
764.989	0.00222	0.0065	0.00914	0.00775	0.00624	0.00689	0.009	0.01189	0.01262	0.01427	0.01712
764.003	0.0012	0.00315	0.00801	0.00679	0.00624	0.00459	0.00788	0.01161	0.01176	0.01406	0.01536
763.016	0.00305	0.00697	0.00772	0.0078	0.0077	0.00638	0.00935	0.01231	0.01314	0.01595	0.01857
761.994	0.00348	0.00766	0.01005	0.00885	0.00688	0.00771	0.00879	0.01271	0.0135	0.01587	0.01866
761.007	0.00040489	0.00646	0.00719	0.00618	0.00551	0.00673	0.00671	0.01136	0.01116	0.01459	0.01863
759.984	0.00339	0.00655	0.0096	0.00849	0.00542	0.00666	0.00929	0.01203	0.01495	0.0162	0.01831
758.997	0.00332	0.00649	0.00756	0.00745	0.007	0.00578	0.00896	0.01173	0.01412	0.01503	0.01714
758.008	0.00581	0.0082	0.00955	0.00947	0.00697	0.00768	0.01113	0.01461	0.01458	0.01623	0.01782
756.985	0.00515	0.00698	0.00891	0.0091	0.00677	0.00696	0.00947	0.01344	0.01328	0.01581	0.01703
755.996	0.00554	0.00807	0.00989	0.00997	0.00668	0.00806	0.0102	0.01354	0.01563	0.01581	0.0175
755.006	0.00345	0.0095	0.00804	0.00872	0.00762	0.00816	0.00971	0.01277	0.01421	0.01724	0.02127
754.017	0.00393	0.00854	0.0108	0.01071	0.00754	0.00831	0.01107	0.01478	0.01419	0.01691	0.01998
752.991	0.0071	0.01033	0.0114	0.01032	0.0093	0.00907	0.01149	0.0163	0.01628	0.01815	0.02031
752.001	0.00288	0.00777	0.00818	0.00806	0.0067	0.00859	0.00984	0.01197	0.0136	0.01474	0.018
751.01	0.00577	0.00902	0.01121	0.00973	0.00747	0.00861	0.00918	0.01421	0.01414	0.01656	0.01872
749.984	0.00462	0.00913	0.01079	0.01041	0.00848	0.00804	0.01187	0.0152	0.0144	0.01807	0.02108
748.992	0.00556	0.01086	0.01244	0.01191	0.00792	0.00981	0.0122	0.01377	0.01576	0.01769	0.02122
748	0.00667	0.01088	0.0127	0.01294	0.00924	0.00956	0.01155	0.01553	0.01595	0.0185	0.02131
747.008	0.00648	0.01147	0.01343	0.01156	0.00965	0.00976	0.01225	0.01604	0.01685	0.0185	0.02183
746.016	0.00668	0.0121	0.01262	0.00972	0.00916	0.00902	0.01206	0.01446	0.01498	0.01813	0.02175
744.988	0.00823	0.01129	0.01434	0.01201	0.01008	0.01094	0.01249	0.01554	0.01672	0.01791	0.01995
743.994	0.00842	0.01372	0.01414	0.01371	0.01054	0.01182	0.01251	0.01546	0.01742	0.01868	0.02221
743.001	0.00687	0.01195	0.01318	0.01176	0.01041	0.01006	0.01181	0.01595	0.01595	0.0181	0.0215
742.007	0.00856	0.0129	0.01296	0.01298	0.01061	0.01071	0.01223	0.01503	0.01711	0.01922	0.02211
741.013	0.00867	0.01318	0.01368	0.01291	0.01137	0.01006	0.01395	0.01649	0.01627	0.01883	0.02185
739.982	0.01022	0.01176	0.01389	0.01421	0.0118	0.0118	0.01267	0.01653	0.01762	0.01862	0.01965
738.987	0.01008	0.01516	0.01542	0.01448	0.01279	0.01216	0.01445	0.01793	0.01749	0.01867	0.02205
737.992	0.01166	0.01556	0.01511	0.01593	0.01363	0.01311	0.01606	0.0187	0.01966	0.01996	0.02256
736.996	0.01256	0.01644	0.01696	0.01665	0.01347	0.01428	0.0158	0.01912	0.02076	0.02157	0.02415
736	0.01304	0.01626	0.01729	0.01681	0.01418	0.01349	0.01629	0.01973	0.01993	0.02057	0.02272
735.004	0.01356	0.01748	0.01836	0.01846	0.01589	0.01474	0.01717	0.02099	0.02136	0.02175	0.02437
734.007	0.01522	0.01779	0.01977	0.0194	0.01664	0.01639	0.01664	0.02133	0.02075	0.02213	0.02385
733.01	0.01486	0.01808	0.02041	0.01883	0.01712	0.0164	0.01818	0.021	0.02161	0.02335	0.02549
732.013	0.01563	0.01905	0.02056	0.01948	0.0163	0.01605	0.01753	0.02094	0.02148	0.02184	0.02412
731.015	0.01644	0.01938	0.02157	0.01871	0.01708	0.0174	0.0187	0.02105	0.02167	0.02259	0.02455
730.017	0.01819	0.02147	0.02298	0.02129	0.01871	0.01849	0.01982	0.02322	0.02356	0.02332	0.02551
728.983	0.01997	0.02347	0.0238	0.02372	0.02076	0.02073	0.02151	0.02553	0.02474	0.02414	0.02647
727.984	0.01934	0.02279	0.02321	0.02289	0.02058	0.01967	0.02145	0.02339	0.02356	0.02461	0.0269
726.985	0.02126	0.02418	0.0263	0.02455	0.02222	0.02136	0.02255	0.02588	0.02709	0.02526	0.02721
725.985	0.02305	0.02515	0.02705	0.02548	0.02251	0.02292	0.02366	0.02619	0.02674	0.02636	0.02775
724.985	0.02321	0.02704	0.02781	0.02727	0.02443	0.02318	0.0243	0.02666	0.0274	0.02727	0.02982
723.985	0.02733	0.02886	0.03031	0.02921	0.02603	0.02573	0.02638	0.02961	0.02922	0.03007	0.03108
722.985	0.02888	0.03132	0.03135	0.03109	0.02752	0.02616	0.02774	0.03123	0.0307	0.03055	0.03217
721.984	0.03018	0.03158	0.03311	0.03089	0.02882	0.02659	0.0282	0.03075	0.03131	0.02978	0.03072
720.983	0.03017	0.03292	0.03374	0.03373	0.02867	0.02836	0.03051	0.03291	0.03119	0.03145	0.03329
720.017	0.03214	0.03472	0.03571	0.036	0.03056	0.02982	0.03152	0.03374	0.03323	0.03242	0.03414
719.015	0.03405	0.03609	0.03769	0.0379	0.03383	0.0317	0.03285	0.03634	0.03495	0.03389	0.03526
718.013	0.0373	0.03845	0.04129	0.0394	0.03468	0.03417	0.0348	0.03778	0.03709	0.03604	0.03681
717.01	0.0374	0.04001	0.0409	0.03934	0.0356	0.03444	0.03645	0.03857	0.03667	0.0365	0.03824
716.007	0.04015	0.0419	0.04432	0.04273	0.03796	0.03763	0.03977	0.04056	0.0413	0.03884	0.04
715.004	0.04198	0.04284	0.04555	0.04381	0.04105	0.03832	0.03961	0.04167	0.04177	0.03926	0.03983
714.001	0.04708	0.04613	0.04766	0.04816	0.04351	0.04227	0.04255	0.04468	0.04456	0.04311	0.04247
712.997	0.0482	0.04827	0.05172	0.04893	0.04599	0.0441	0.04503	0.04534	0.04424	0.04329	0.04334
711.993	0.05039	0.05021	0.0533	0.05183	0.04812	0.04638	0.04604	0.04781	0.04659	0.04611	0.04599
710.988	0.05325	0.05195	0.05379	0.05319	0.04961	0.04743	0.04806	0.04992	0.04945	0.04653	0.04566
709.983	0.05652	0.05707	0.06006	0.05731	0.05324	0.05135	0.05277	0.05392	0.05467	0.0528	0.05317
709.014	0.05875	0.05994	0.06228	0.06045	0.05631	0.0542	0.05504	0.05589	0.05573	0.05542	0.05621
708.008	0.06091	0.06235	0.06443	0.06376	0.05806	0.05668	0.05786	0.05915	0.0594	0.05813	0.05909
707.002	0.06676	0.06597	0.0678	0.06574	0.06349	0.06049	0.06172	0.06418	0.062	0.06184	0.06131
705.996	0.06913	0.07015	0.07181	0.06851	0.06475	0.06299	0.06305	0.0659	0.06405	0.06247	0.06315
704.989	0.07364	0.07316	0.07614	0.07372	0.06988	0.06882	0.06904	0.06988	0.06979	0.06685	0.06653
703.982	0.07752	0.0766	0.07933	0.07643	0.07467	0.07142	0.07416	0.0726	0.07301	0.07046	0.06985
703.011	0.08081	0.07999	0.08303	0.08104	0.07718	0.07495	0.07418	0.07693	0.07756	0.07516	0.07461
702.004	0.08336	0.08427	0.08696	0.08539	0.08249	0.07599	0.07932	0.08094	0.08105	0.07874	0.07935
700.996	0.08771	0.09034	0.09281	0.09122	0.08634	0.08446	0.08533	0.08668	0.08685	0.08514	0.08689
699.988	0.09328	0.09322	0.09555	0.0942	0.09082	0.08766	0.08968	0.09033	0.09098	0.08921	0.08917
699.015	0.09716	0.09789	0.0996	0.09941	0.09447	0.09238	0.09363	0.09555	0.09597	0.09472	0.09521
698.006	0.09987	0.10209	0.10372	0.10358	0.1003	0.09743	0.09864	0.09917	0.10018	0.09942	0.10091
696.997	0.10422	0.10534	0.10837	0.10754	0.10406	0.10258	0.10415	0.10603	0.10552	0.10466	0.10541
695.987	0.11102	0.11105	0.11435	0.11346	0.11049	0.10789	0.11138	0.11295	0.11394	0.11139	0.11141
695.014	0.1139	0.11505	0.11831	0.11746	0.11499	0.11293	0.11667	0.11731	0.11977	0.11765	0.11842
694.003	0.12044	0.12284	0.12536	0.1241	0.12227	0.12194	0.12224	0.12432	0.1262	0.12776	0.12936
692.993	0.12336	0.12387	0.12939	0.12717	0.12711	0.12421	0.12754	0.12927	0.12779	0.12947	0.12981
691.982	0.12745	0.1275	0.13228	0.13123	0.13115	0.12946	0.13136	0.13467	0.13683	0.13618	0.13621
691.007	0.13294	0.13205	0.1382	0.13764	0.13597	0.13402	0.13841	0.14004	0.14301	0.14469	0.1441
689.996	0.13585	0.13966	0.14153	0.1416	0.14192	0.14109	0.14633	0.14716	0.14789	0.15011	0.15265
688.984	0.14326	0.14585	0.15005	0.15062	0.14978	0.15002	0.153	0.15544	0.15863	0.1585	0.16023
688.008	0.14837	0.15025	0.15249	0.15566	0.15479	0.15697	0.15845	0.16238	0.16557	0.16541	0.16667
686.995	0.15141	0.15477	0.1568	0.16161	0.16112	0.1602	0.16659	0.17078	0.17217	0.1749	0.17714
685.983	0.15698	0.16288	0.16799	0.16772	0.16912	0.17247	0.17481	0.1795	0.18532	0.18373	0.18766
685.006	0.16296	0.16657	0.17288	0.1763	0.17779	0.17845	0.18368	0.18569	0.19162	0.19408	0.19648
683.992	0.16985	0.17404	0.17722	0.18271	0.18421	0.18558	0.19246	0.19685	0.20071	0.20518	0.20798
683.015	0.17547	0.17901	0.18368	0.18765	0.19293	0.19452	0.19981	0.20473	0.20806	0.21299	0.21536
682.001	0.18177	0.18432	0.19187	0.19554	0.19973	0.20159	0.20761	0.21595	0.22125	0.22548	0.22719
680.987	0.18473	0.18999	0.19847	0.20182	0.20634	0.21077	0.2153	0.22303	0.22885	0.23446	0.23796
680.008	0.19039	0.19712	0.20134	0.20831	0.21437	0.21984	0.22447	0.23394	0.23788	0.24528	0.24976
678.993	0.19765	0.20428	0.20944	0.21594	0.2246	0.22754	0.23351	0.24241	0.24989	0.25642	0.26084
678.014	0.2024	0.21033	0.21512	0.22206	0.22893	0.23444	0.24337	0.25362	0.25858	0.26678	0.27206
676.999	0.21204	0.21818	0.22515	0.22971	0.24128	0.24488	0.25382	0.26153	0.27247	0.27839	0.28249
675.983	0.21427	0.22329	0.23076	0.23857	0.24945	0.25446	0.26431	0.27319	0.28059	0.28924	0.29525
675.003	0.21989	0.23068	0.23601	0.24755	0.25698	0.26445	0.27226	0.2816	0.29118	0.29745	0.30465
673.986	0.22554	0.23412	0.24301	0.25301	0.26488	0.26762	0.28023	0.2908	0.30202	0.30979	0.31551
673.006	0.2317	0.2409	0.24961	0.25894	0.27221	0.28162	0.29043	0.30413	0.31414	0.32305	0.32918
671.988	0.23568	0.2451	0.25559	0.26485	0.27801	0.2885	0.2976	0.31115	0.32468	0.33287	0.33915
671.007	0.24126	0.25207	0.26249	0.27449	0.28813	0.29898	0.30746	0.32005	0.33314	0.34217	0.34938
669.989	0.2482	0.25815	0.27002	0.2811	0.29469	0.30804	0.31493	0.33078	0.34236	0.35355	0.36018
669.008	0.25198	0.26565	0.27448	0.28581	0.30142	0.31288	0.32472	0.33919	0.35217	0.36445	0.37356
667.989	0.25735	0.26875	0.27825	0.29226	0.30806	0.32366	0.33193	0.34751	0.36026	0.37381	0.38142
667.007	0.26487	0.27562	0.28588	0.29966	0.31602	0.33073	0.34232	0.35783	0.37137	0.38735	0.39452
665.988	0.26899	0.28099	0.29472	0.30848	0.32548	0.33738	0.35053	0.36546	0.38161	0.39657	0.40457
665.005	0.27462	0.2875	0.29825	0.31346	0.33088	0.34784	0.35775	0.37937	0.39087	0.40717	0.41575
663.985	0.27743	0.29227	0.30326	0.3201	0.34047	0.35192	0.36657	0.38353	0.39976	0.41192	0.42181
663.002	0.28584	0.29836	0.31113	0.3266	0.34602	0.36194	0.37417	0.39272	0.40872	0.42854	0.43688
662.018	0.28906	0.30458	0.31656	0.33266	0.35373	0.36996	0.38256	0.40199	0.41922	0.43563	0.44598
660.997	0.29116	0.30701	0.32062	0.33727	0.36008	0.37517	0.38816	0.40881	0.42465	0.44194	0.4525
660.013	0.29934	0.31413	0.3272	0.34509	0.36651	0.3835	0.39857	0.41809	0.43483	0.45407	0.46392
658.992	0.30233	0.31644	0.33234	0.34985	0.37283	0.39052	0.406	0.4238	0.4448	0.45985	0.46926
658.007	0.30599	0.32313	0.33686	0.35613	0.37754	0.39659	0.4113	0.43287	0.4494	0.46809	0.47951
656.985	0.31227	0.32698	0.34368	0.36153	0.38488	0.40635	0.41996	0.44247	0.45836	0.47834	0.48814
655.999	0.31429	0.3323	0.34495	0.36543	0.38967	0.41024	0.42514	0.44477	0.4638	0.48355	0.49556
655.013	0.31976	0.3368	0.34936	0.37292	0.39412	0.4165	0.43324	0.45145	0.47371	0.4919	0.50326
653.991	0.32579	0.34173	0.3584	0.3785	0.40223	0.42347	0.43829	0.46088	0.47917	0.50395	0.51458
653.004	0.32704	0.34626	0.36304	0.38065	0.40731	0.42623	0.44295	0.46535	0.48492	0.50703	0.51983
652.017	0.33192	0.35157	0.36711	0.38669	0.41161	0.43407	0.45203	0.47149	0.49158	0.51293	0.52603
650.994	0.33644	0.35414	0.36952	0.3912	0.415	0.43518	0.45149	0.47414	0.49423	0.51816	0.52996
650.006	0.3416	0.35683	0.37457	0.39162	0.4221	0.44199	0.45804	0.48143	0.50084	0.5209	0.53105
648.982	0.34325	0.35966	0.37654	0.39732	0.42317	0.44479	0.46182	0.48505	0.50268	0.52654	0.53748
647.994	0.3469	0.36489	0.38107	0.40177	0.42823	0.44775	0.46887	0.49052	0.51005	0.5332	0.54519
647.006	0.35017	0.36784	0.38292	0.40357	0.42569	0.45172	0.46836	0.48979	0.51151	0.53349	0.54527
646.018	0.35346	0.37068	0.38476	0.40744	0.43172	0.45694	0.47208	0.49624	0.5169	0.53596	0.54745
644.992	0.35588	0.37132	0.38569	0.40833	0.43611	0.45976	0.47609	0.49882	0.51958	0.54062	0.55091
644.003	0.35729	0.37666	0.39147	0.41198	0.43601	0.4579	0.47934	0.50157	0.51942	0.54138	0.5543
643.014	0.35838	0.37616	0.39209	0.41193	0.43613	0.4638	0.47774	0.50176	0.52332	0.54244	0.55429
641.987	0.35886	0.37854	0.39384	0.41793	0.43944	0.4634	0.47972	0.50223	0.52543	0.54522	0.55835
640.998	0.36315	0.37929	0.39496	0.41751	0.44013	0.46281	0.48244	0.50627	0.52491	0.54701	0.55777
640.007	0.3655	0.38149	0.39999	0.41844	0.44246	0.46412	0.48286	0.50621	0.52438	0.54618	0.55684
639.017	0.36667	0.38483	0.39931	0.42181	0.4442	0.46722	0.48539	0.50509	0.52466	0.54651	0.55862
637.989	0.3682	0.3859	0.40153	0.4236	0.44518	0.46578	0.48331	0.50437	0.52548	0.5464	0.5582
636.998	0.37124	0.38703	0.40288	0.42039	0.44434	0.46653	0.48101	0.50526	0.5232	0.5464	0.55693
636.007	0.37236	0.38944	0.40561	0.42329	0.44518	0.46563	0.4848	0.50447	0.52345	0.54695	0.55833
635.015	0.3753	0.39127	0.40656	0.42485	0.44662	0.4672	0.4826	0.50478	0.52207	0.54263	0.55327
633.987	0.37742	0.3933	0.40875	0.42505	0.44699	0.46872	0.48439	0.50493	0.52319	0.54153	0.55211
632.995	0.3777	0.39396	0.40796	0.42705	0.44612	0.46888	0.48181	0.50271	0.52005	0.54087	0.55171
632.002	0.38131	0.39697	0.41033	0.42818	0.44628	0.46783	0.48244	0.50215	0.52	0.53755	0.548
631.009	0.38376	0.3962	0.41205	0.42927	0.44716	0.46452	0.4843	0.49921	0.51621	0.5354	0.54369
630.016	0.38722	0.40006	0.41407	0.43017	0.4472	0.46486	0.48257	0.49859	0.51723	0.5339	0.54246
628.986	0.38739	0.4023	0.41533	0.42874	0.44716	0.46423	0.48041	0.49682	0.51354	0.53066	0.5406
627.993	0.38939	0.40326	0.41593	0.42904	0.44594	0.46277	0.48029	0.49492	0.50792	0.52532	0.53456
626.999	0.39253	0.40313	0.41668	0.43182	0.446	0.4625	0.47696	0.49354	0.50659	0.5224	0.52946
626.005	0.39456	0.40542	0.41765	0.43166	0.44421	0.46008	0.47501	0.48968	0.50374	0.51859	0.52583
625.01	0.39559	0.40639	0.41997	0.43284	0.4451	0.46025	0.47244	0.48892	0.49954	0.51643	0.52363
624.015	0.39963	0.41047	0.42013	0.43268	0.44308	0.45952	0.47336	0.48633	0.49813	0.51055	0.51778
622.984	0.4003	0.41171	0.4213	0.43344	0.44349	0.4556	0.47051	0.48117	0.49499	0.50571	0.51332
621.988	0.40352	0.413	0.42372	0.43373	0.44497	0.45609	0.4697	0.48033	0.49081	0.50089	0.50722
620.993	0.40493	0.41335	0.42391	0.43513	0.44306	0.45162	0.4657	0.47703	0.48782	0.50015	0.50576
619.997	0.40564	0.41465	0.42453	0.43403	0.44187	0.45219	0.46357	0.47383	0.48538	0.49263	0.49864
619.001	0.40937	0.41454	0.4251	0.43294	0.44098	0.44885	0.46012	0.46954	0.48254	0.48916	0.4926
618.005	0.40997	0.41523	0.42514	0.4329	0.43603	0.44921	0.45785	0.46636	0.47748	0.48377	0.48727
617.008	0.4101	0.41841	0.42607	0.4333	0.43702	0.44503	0.45448	0.4671	0.47528	0.47994	0.48548
616.011	0.41078	0.416	0.42555	0.4312	0.43409	0.44222	0.45266	0.45994	0.46954	0.47467	0.47815
615.014	0.41372	0.41888	0.42857	0.43167	0.43368	0.44231	0.45149	0.46072	0.46737	0.47068	0.47411
614.017	0.41177	0.41933	0.42498	0.43188	0.43356	0.43906	0.44899	0.45688	0.46275	0.46694	0.47198
612.982	0.41353	0.41729	0.42336	0.43143	0.43155	0.43754	0.44516	0.45043	0.45938	0.46232	0.46484
611.984	0.41208	0.41748	0.42449	0.42816	0.42787	0.43223	0.44098	0.44838	0.45448	0.45488	0.45848
610.986	0.41225	0.41326	0.42175	0.42525	0.42622	0.43053	0.43827	0.44187	0.44791	0.44966	0.45033
609.987	0.41049	0.41565	0.42153	0.42406	0.42486	0.42816	0.43669	0.44045	0.44359	0.44738	0.45082
608.989	0.40879	0.41318	0.41903	0.42201	0.42162	0.42324	0.4333	0.4381	0.4406	0.44241	0.44534
607.99	0.40997	0.41204	0.41746	0.41831	0.41918	0.42054	0.42956	0.43266	0.4362	0.43816	0.43954
606.99	0.40689	0.40938	0.41563	0.41617	0.41448	0.41595	0.42457	0.42915	0.42987	0.43267	0.43433
605.991	0.4032	0.40705	0.41284	0.41165	0.411	0.41278	0.42107	0.42262	0.4258	0.42608	0.42865
604.991	0.40186	0.4047	0.40932	0.40928	0.40669	0.40702	0.41753	0.41753	0.42144	0.42083	0.42273
603.991	0.3982	0.40068	0.40478	0.4058	0.40357	0.4037	0.41171	0.41434	0.41637	0.41565	0.4173
602.99	0.39483	0.39686	0.40163	0.40143	0.39845	0.39947	0.40644	0.40914	0.41052	0.41005	0.4114
601.99	0.39017	0.39358	0.39764	0.39726	0.39612	0.39579	0.40392	0.40675	0.4071	0.4072	0.40948
600.989	0.3868	0.38918	0.39147	0.39366	0.38978	0.38835	0.39714	0.39835	0.39903	0.39821	0.39979
599.988	0.38177	0.38496	0.38925	0.38789	0.38464	0.38661	0.39263	0.39286	0.39649	0.39298	0.3951
598.986	0.37523	0.37937	0.38245	0.38276	0.37975	0.37789	0.38598	0.38723	0.38951	0.38645	0.38921
597.984	0.37349	0.37656	0.38014	0.3786	0.37613	0.37366	0.38272	0.38254	0.38437	0.38085	0.3829
596.983	0.36808	0.37085	0.37397	0.3738	0.36939	0.36831	0.37607	0.37698	0.37877	0.37746	0.37931
596.018	0.36218	0.36704	0.36902	0.37035	0.36508	0.36403	0.3708	0.37356	0.37373	0.37208	0.37532
595.015	0.35612	0.35729	0.36213	0.36163	0.35922	0.35687	0.36398	0.36637	0.36818	0.3657	0.36648
594.012	0.35227	0.3537	0.35753	0.35542	0.35308	0.35211	0.35938	0.35986	0.36011	0.35881	0.35976
593.009	0.34449	0.34797	0.35236	0.35108	0.34688	0.34669	0.35294	0.35665	0.35644	0.35531	0.35763
592.006	0.3388	0.3425	0.34439	0.34509	0.34019	0.34089	0.34651	0.34776	0.35221	0.34857	0.35104
591.003	0.33256	0.33754	0.33895	0.33868	0.33689	0.33515	0.34208	0.34443	0.34696	0.34303	0.34635
589.999	0.327	0.32973	0.33329	0.33327	0.32815	0.32847	0.33603	0.33654	0.33918	0.33734	0.33915
588.995	0.32192	0.32364	0.3265	0.32531	0.32315	0.32473	0.32984	0.33264	0.33532	0.33275	0.3339
587.99	0.31359	0.31663	0.32066	0.32106	0.31767	0.31755	0.32396	0.32574	0.32964	0.32634	0.32837
586.986	0.30665	0.31007	0.31392	0.31364	0.31121	0.31035	0.31788	0.31993	0.32171	0.32006	0.32234
586.018	0.30149	0.30595	0.30804	0.30877	0.30584	0.30555	0.31253	0.31498	0.31859	0.31633	0.3193
585.013	0.29416	0.29877	0.30132	0.30197	0.29827	0.2991	0.30651	0.3087	0.31078	0.31087	0.31395
584.008	0.2888	0.29188	0.29533	0.29593	0.2918	0.29349	0.3	0.3044	0.30544	0.30346	0.30552
583.002	0.2816	0.28507	0.28801	0.28673	0.28586	0.28658	0.29347	0.2965	0.29912	0.29772	0.30003
581.997	0.27475	0.27726	0.28174	0.28155	0.27865	0.28073	0.28815	0.29069	0.29264	0.29109	0.29276
580.99	0.2675	0.27045	0.27388	0.2743	0.27237	0.2736	0.28057	0.28359	0.28537	0.28519	0.28716
579.984	0.25984	0.26246	0.26636	0.26722	0.26629	0.26692	0.27375	0.27548	0.28027	0.27956	0.2813
579.015	0.25197	0.2575	0.26125	0.26186	0.25969	0.26135	0.26764	0.27161	0.27446	0.2731	0.27679
578.008	0.24563	0.24987	0.25415	0.25425	0.2527	0.25393	0.26161	0.26522	0.26752	0.26708	0.2699
577.001	0.23926	0.24343	0.24636	0.24822	0.24561	0.24739	0.25524	0.25909	0.26306	0.26141	0.26419
575.994	0.23245	0.23662	0.23915	0.24118	0.24054	0.24051	0.24807	0.25228	0.25611	0.25468	0.25746
574.986	0.22405	0.22966	0.23377	0.23509	0.2322	0.23479	0.24223	0.24656	0.24914	0.24762	0.25136
574.015	0.21913	0.22312	0.22802	0.22847	0.22783	0.22821	0.23676	0.24032	0.24434	0.24269	0.24535
573.007	0.21331	0.21762	0.22163	0.22248	0.22083	0.22198	0.23006	0.23425	0.237	0.23711	0.23998
571.999	0.20644	0.21058	0.21467	0.2165	0.21474	0.2162	0.22411	0.22879	0.23225	0.23036	0.23312
570.991	0.19881	0.20425	0.20761	0.20921	0.20791	0.21057	0.21823	0.22168	0.22603	0.22392	0.22755
569.982	0.1944	0.1985	0.2016	0.20384	0.20203	0.20448	0.21201	0.21578	0.21989	0.21924	0.22197
569.01	0.18774	0.19316	0.19631	0.19846	0.19611	0.1993	0.20694	0.21057	0.21414	0.21336	0.21697
568.001	0.18258	0.18803	0.19059	0.19283	0.19119	0.19393	0.20058	0.20503	0.20929	0.20822	0.21186
566.991	0.17654	0.18191	0.18516	0.18636	0.1863	0.18823	0.19433	0.19898	0.2035	0.20257	0.20615
566.019	0.17235	0.17689	0.18004	0.18222	0.18087	0.18352	0.19008	0.1939	0.19754	0.19732	0.20035
565.009	0.16737	0.1724	0.1752	0.17779	0.17613	0.17899	0.18569	0.19035	0.19354	0.19374	0.19709
563.998	0.16206	0.16654	0.1694	0.1722	0.17105	0.1727	0.17899	0.18355	0.18743	0.18754	0.19053
562.988	0.15808	0.16172	0.16517	0.16754	0.16708	0.16927	0.17538	0.17951	0.18316	0.18291	0.18534
562.014	0.15323	0.15811	0.16155	0.16248	0.16175	0.16381	0.17072	0.17531	0.17884	0.1782	0.18145
561.003	0.14908	0.15416	0.15584	0.15923	0.15696	0.15833	0.16582	0.17067	0.17402	0.17395	0.17734
559.992	0.14453	0.14969	0.15263	0.15333	0.1525	0.15542	0.16279	0.16635	0.16934	0.16998	0.17342
559.018	0.14023	0.14487	0.1474	0.15027	0.14907	0.1507	0.15819	0.16262	0.16545	0.16521	0.16831
558.006	0.13727	0.14138	0.14398	0.14603	0.14487	0.14698	0.1548	0.15844	0.16196	0.16104	0.16378
556.994	0.13381	0.13753	0.14072	0.14335	0.14097	0.14446	0.151	0.15527	0.15863	0.15804	0.16052
555.982	0.12873	0.13444	0.13641	0.13829	0.13767	0.1383	0.14603	0.15049	0.15331	0.15341	0.15721
555.007	0.12498	0.12942	0.13271	0.13413	0.13354	0.13544	0.1418	0.1462	0.15009	0.15004	0.153
553.994	0.1207	0.12505	0.12876	0.13016	0.12908	0.13048	0.13748	0.1417	0.14477	0.14491	0.14781
553.019	0.11813	0.12154	0.12502	0.12641	0.12612	0.12675	0.13491	0.13838	0.14152	0.14152	0.1438
552.005	0.11455	0.11888	0.12181	0.12401	0.12205	0.12361	0.13045	0.13561	0.1388	0.13833	0.14122
550.992	0.11193	0.11554	0.11882	0.12056	0.11872	0.12072	0.12697	0.13234	0.13548	0.13509	0.1375
550.016	0.108	0.11282	0.11541	0.11634	0.11587	0.11736	0.12311	0.12883	0.1315	0.13079	0.13401
549.002	0.10518	0.11002	0.11299	0.11494	0.11298	0.11527	0.12193	0.12517	0.12881	0.12822	0.13145
547.988	0.10216	0.10678	0.10949	0.11171	0.10975	0.11092	0.11842	0.12203	0.12591	0.12547	0.12855
547.011	0.09875	0.10275	0.10568	0.10757	0.10644	0.10748	0.11422	0.11896	0.12225	0.122	0.12467
545.996	0.09668	0.10017	0.10389	0.10589	0.10378	0.10466	0.11197	0.1164	0.11989	0.11934	0.12167
544.981	0.09406	0.09804	0.10097	0.10304	0.10147	0.10198	0.10919	0.11324	0.11711	0.1168	0.11945
544.004	0.09007	0.095	0.09721	0.09962	0.09783	0.09884	0.10568	0.11002	0.11346	0.11317	0.11646
542.988	0.08824	0.09247	0.09544	0.09752	0.09577	0.09663	0.10333	0.10754	0.11097	0.11085	0.11367
542.01	0.08546	0.08976	0.09321	0.0946	0.09298	0.09383	0.10068	0.10555	0.10837	0.10825	0.11112
540.995	0.08372	0.08769	0.09	0.09264	0.09106	0.0916	0.09845	0.10342	0.10642	0.10666	0.1093
540.016	0.08146	0.08526	0.08837	0.09109	0.08862	0.08959	0.09657	0.10094	0.10424	0.10412	0.10666
539	0.07886	0.08298	0.08601	0.08834	0.08602	0.08685	0.09396	0.09927	0.102	0.10112	0.10387
537.983	0.07717	0.08111	0.08479	0.0857	0.0847	0.08503	0.0918	0.09676	0.09989	0.09966	0.10229
537.004	0.07507	0.07932	0.08189	0.08403	0.08206	0.08233	0.08984	0.09463	0.09759	0.0973	0.10014
535.987	0.07315	0.07767	0.08107	0.08285	0.0809	0.08156	0.08795	0.09333	0.09606	0.09615	0.09917
535.008	0.07175	0.07571	0.07892	0.08037	0.07876	0.07945	0.08586	0.09059	0.09414	0.09333	0.09597
533.99	0.06999	0.07387	0.07774	0.07897	0.07635	0.07768	0.08413	0.08901	0.09222	0.09139	0.09398
533.01	0.06872	0.07208	0.07503	0.07727	0.07517	0.07587	0.08262	0.08797	0.09104	0.09059	0.09284
531.992	0.06695	0.07067	0.07376	0.07614	0.07362	0.07447	0.08073	0.08569	0.08874	0.0887	0.09119
531.012	0.06591	0.06943	0.07294	0.07415	0.07257	0.07283	0.07949	0.08426	0.08778	0.08708	0.08942
529.994	0.06381	0.06801	0.07169	0.07219	0.07028	0.07128	0.07757	0.08265	0.08554	0.08557	0.08837
529.013	0.06226	0.06635	0.07013	0.07132	0.06885	0.06979	0.07649	0.08165	0.08415	0.08431	0.08704
527.994	0.06115	0.06451	0.06787	0.07007	0.0681	0.06813	0.07418	0.08041	0.08319	0.08328	0.08551
527.013	0.0598	0.06329	0.06674	0.06883	0.06675	0.06653	0.07326	0.07886	0.08132	0.0813	0.08363
525.993	0.05831	0.06209	0.06625	0.06704	0.06502	0.06563	0.0722	0.07763	0.08026	0.08032	0.08284
525.012	0.05662	0.0603	0.06304	0.06552	0.06363	0.06385	0.07025	0.0758	0.07798	0.07877	0.08123
523.992	0.056	0.05936	0.06341	0.06474	0.06262	0.06269	0.06977	0.07482	0.07753	0.07712	0.07936
523.01	0.0543	0.05818	0.06182	0.06295	0.06062	0.06133	0.06813	0.07399	0.07599	0.07613	0.07871
521.989	0.05363	0.05766	0.06126	0.06289	0.06023	0.0615	0.06778	0.07282	0.07559	0.07571	0.0784
521.007	0.0528	0.05633	0.06078	0.0616	0.05933	0.06048	0.06696	0.07231	0.07448	0.07417	0.07652
519.986	0.05249	0.05675	0.05988	0.06133	0.05904	0.0602	0.06631	0.07161	0.07371	0.0743	0.07714
519.003	0.05018	0.05416	0.05767	0.0595	0.05789	0.05791	0.06481	0.06992	0.07239	0.07265	0.0753
517.982	0.04969	0.05348	0.05797	0.05941	0.05738	0.05776	0.06318	0.06947	0.07171	0.07228	0.07481
516.999	0.04962	0.05306	0.05643	0.05773	0.05671	0.05698	0.06277	0.06847	0.07111	0.0715	0.0738
516.015	0.04922	0.05385	0.05684	0.05773	0.0568	0.05687	0.0633	0.06852	0.07079	0.07118	0.07426
514.993	0.04774	0.05208	0.05583	0.05725	0.05554	0.05552	0.06166	0.06781	0.06977	0.07087	0.07377
514.009	0.04758	0.05186	0.05577	0.05698	0.05546	0.05607	0.0618	0.06801	0.07035	0.06993	0.07279
512.987	0.0458	0.05084	0.05417	0.05573	0.05366	0.05417	0.05997	0.06614	0.06865	0.06898	0.07234
512.002	0.046	0.05023	0.05376	0.05529	0.05352	0.05398	0.05971	0.06629	0.06847	0.0691	0.07192
511.017	0.04546	0.05014	0.05304	0.05517	0.05342	0.05411	0.05889	0.06607	0.06833	0.06909	0.07221
509.995	0.04463	0.04841	0.05239	0.05419	0.05283	0.05296	0.0592	0.0652	0.06692	0.06847	0.07099
509.009	0.04365	0.04796	0.05149	0.05345	0.05224	0.05256	0.05826	0.0652	0.06662	0.06715	0.07002
507.986	0.04313	0.04674	0.05146	0.05247	0.05172	0.05185	0.05658	0.06384	0.06634	0.06628	0.06868
507.001	0.04264	0.04598	0.05089	0.053	0.0507	0.05152	0.05652	0.06324	0.06592	0.06681	0.06903
506.015	0.0426	0.0463	0.0515	0.05151	0.05088	0.05135	0.05702	0.06303	0.06606	0.06599	0.06846
504.991	0.04108	0.04537	0.05015	0.05069	0.05043	0.05044	0.05648	0.0623	0.06482	0.06504	0.0679
504.005	0.04048	0.04596	0.04947	0.05106	0.04946	0.04996	0.0554	0.06242	0.06465	0.06542	0.06908
503.018	0.04063	0.04563	0.04902	0.05012	0.04966	0.04968	0.05515	0.06192	0.06375	0.06515	0.06848
501.994	0.04024	0.04426	0.04855	0.04924	0.04849	0.04959	0.05389	0.06152	0.06271	0.0637	0.06638
501.007	0.04039	0.0452	0.04854	0.04945	0.04931	0.04853	0.0544	0.06153	0.06336	0.06447	0.06768
499.982	0.03963	0.04411	0.04845	0.0499	0.04905	0.04874	0.05389	0.06065	0.06289	0.06365	0.06664

## Sheet: figure 2j
Wavelength (nm)	Intensity (a.u.) (0-20 min)
654	28.6579	41.6194	51.3263	59.1659	73.4295	83.974	89.6831	101.314	112.021	124.886	128.017
655	26.0849	37.8011	47.5618	56.4614	70.6199	82.1101	89.0378	101.197	112.561	124.791	128.049
656	24.0017	34.858	44.9588	55.1205	69.6469	81.3588	89.7538	102.845	114.542	126.638	130.121
657	22.5774	32.6943	43.7983	55.0911	69.8859	81.8905	92.2764	106.031	118.089	130.069	133.845
658	21.9943	31.9286	43.7127	56.0404	71.5049	84.0458	95.8925	110.801	123.389	135.461	139.562
659	22.0639	32.4505	44.392	57.9977	74.0779	87.7139	100.944	116.151	130.335	142.762	147.151
660	22.8447	33.6962	45.9244	61.0795	77.482	92.4949	107.055	123.117	138.132	151.737	156.458
661	23.9958	35.4388	48.4655	64.6923	81.8222	98.205	114.029	131.164	146.804	161.491	166.531
662	25.4151	37.4228	51.4875	68.8219	87.1524	104.74	121.409	139.923	156.668	171.86	177.314
663	27.0467	39.5843	54.742	73.3457	92.7093	111.496	129.406	148.962	167.409	183.45	189.206
664	28.8527	42.044	58.3187	77.8842	98.4386	118.609	137.694	158.215	178.313	195.404	201.417
665	30.6497	44.4283	62.0252	82.724	104.489	125.944	146.406	168.046	189.383	207.498	213.98
666	32.5509	47.0607	65.6664	87.6594	110.723	133.649	155.257	178.626	201.265	220.528	227.485
667	34.5585	49.8177	69.4013	92.7651	117.308	141.467	164.801	189.307	213.369	234.132	241.466
668	36.5296	52.6591	73.5178	98.1089	124.022	149.478	174.615	200.431	226.279	248.071	255.764
669	38.7438	55.6759	77.6342	103.813	131.001	157.7	184.675	212.213	239.415	262.655	270.809
670	40.9058	58.683	81.7439	109.426	138.169	166.388	194.852	224.247	253.1	277.215	285.924
671	43.092	61.7321	86.009	115.236	145.579	175.173	205.604	236.813	267.22	292.674	301.812
672	45.4095	64.9426	90.5071	121.17	153.173	184.315	216.247	249.516	281.511	308.211	317.865
673	47.6749	68.1906	95.0336	127.245	160.875	193.64	227.183	262.532	296.312	324.541	334.583
674	50.0214	71.3007	99.288	133.303	168.5	203.015	238.375	275.651	311.153	341.132	351.582
675	52.469	74.4767	104.042	139.364	176.571	212.493	249.597	289.04	326.172	358.073	368.815
676	54.8377	77.8616	108.607	145.448	184.327	221.926	260.906	302.425	341.751	374.902	386.017
677	57.1893	81.1144	113.208	151.758	191.973	231.605	272.797	315.928	357.186	391.756	403.44
678	59.5681	84.3679	117.803	157.92	200.018	241.09	284.454	330.015	372.433	408.499	420.761
679	62.0022	87.6585	122.388	164.004	208.04	251.04	295.998	343.583	387.805	425.24	437.847
680	64.251	90.7083	127.09	170.209	216.124	260.553	307.127	356.794	403.627	442.143	455.349
681	66.6965	94.1801	131.537	176.212	223.582	269.694	318.695	369.882	418.877	459.459	473.004
682	68.8668	97.4655	135.864	182.295	231.385	278.673	329.374	383.442	433.661	475.599	489.663
683	71.0254	100.592	139.897	188.075	238.57	287.71	340.17	396.9	448.562	492.014	506.509
684	73.1458	103.694	143.736	193.654	245.983	296.374	350.487	409.363	463.659	508.119	523.112
685	75.1301	106.908	147.833	199.157	253.043	304.753	360.731	421.55	477.641	524.009	539.434
686	77.3316	109.96	151.924	204.288	259.793	312.844	370.431	433.549	491.347	539.028	554.507
687	79.2443	112.501	155.651	209.172	266.252	320.696	379.948	445.375	504.261	553.451	569.298
688	80.9582	114.93	159.048	213.811	272.291	328.507	389.002	456.137	517.006	567.263	583.395
689	82.763	117.449	162.437	218.323	277.826	335.259	397.382	466.449	528.991	580.503	596.674
690	84.4648	119.77	165.476	222.801	283.088	341.931	405.367	475.993	540.21	592.767	608.957
690.98	85.9233	121.837	168.252	226.689	287.865	348.033	413.231	485.232	550.56	604.453	620.765
691.97	87.3828	123.702	171.072	230.319	292.359	353.83	420.661	494.027	560.142	614.857	631.59
692.95	88.6695	125.53	173.842	233.641	296.472	358.99	427.211	502.052	569.137	624.883	641.904
693.94	89.7466	127.201	175.942	236.699	300.128	364.037	432.937	509.202	577.136	634.006	651.539
695.07	90.8112	128.388	177.67	239.509	303.612	368.797	438.425	515.847	584.264	641.907	659.864
696.05	91.5889	129.738	179.295	241.954	306.6	372.145	442.92	521.809	590.793	649.445	667.671
697.04	92.4696	130.829	180.755	243.869	308.817	375.569	446.542	526.767	596.345	655.979	674.151
698.02	93.1628	131.892	182.016	245.463	310.885	378.121	449.905	531.011	601.258	661.48	679.786
699.01	93.856	132.831	182.843	246.683	312.46	380.38	452.93	534.273	605.367	666.251	684.465
700	94.1631	133.005	183.696	247.697	314.006	382.303	455.075	537.122	608.494	669.276	687.573
700.98	94.5636	133.388	184.14	248.027	314.813	383.373	457.02	538.883	610.528	671.951	690.252
701.97	94.7352	133.509	184.678	248.583	315.294	384.077	458.137	539.454	611.698	673.373	691.71
702.95	94.7216	133.597	184.901	248.344	315.325	384.033	458.444	540.253	611.548	674.251	692.594
703.94	94.6994	133.281	184.717	248.041	315.038	383.537	457.992	539.95	610.835	673.599	691.967
705.07	94.2708	132.783	184.076	247.275	314.014	382.857	456.85	538.807	609.767	672.265	690.829
706.05	94.0306	132.354	183.271	246.366	312.82	381.464	454.986	536.28	607.453	669.891	688.231
707.04	93.7624	131.816	182.324	245.098	311.092	379.507	452.586	533.563	604.203	666.35	684.498
708.02	93.0381	130.899	181.154	243.411	309.332	377.444	449.672	530.206	599.975	662.056	680.285
709.01	92.1718	129.875	179.716	241.141	307.018	374.692	446.099	526.31	595.189	657.262	675.713
710	91.3375	128.817	178.045	238.934	304.774	371.326	441.88	521.702	590.126	651.569	669.908
710.98	90.3374	127.408	175.98	236.361	301.557	367.362	436.764	515.972	584.326	645.028	663.12
711.97	89.3108	125.929	173.826	233.623	298.228	363.304	431.444	509.666	577.636	637.73	655.533
712.95	88.2874	124.195	171.587	230.622	294.537	358.709	425.958	503.215	570.806	629.764	647.005
713.94	87.1178	122.776	169.56	227.318	290.281	353.416	419.957	496.152	563.157	621.433	638.308
715.07	86.0028	120.896	167.22	224.026	286.21	348.579	413.76	488.528	554.814	611.664	628.116
716.05	84.4668	119.117	164.489	220.692	281.998	342.658	407.374	480.531	545.953	601.419	617.81
717.04	82.9876	116.941	161.832	216.847	277.377	336.666	400.334	472.354	536.693	590.888	606.978
718.02	81.3596	114.904	158.736	212.846	272.468	330.393	392.821	464.127	526.571	580.113	595.942
719.01	79.7295	112.832	155.785	209.065	267.297	323.861	385.184	454.739	516.558	569.062	584.571
720	78.0534	110.48	152.757	204.887	261.792	317.599	377.495	445.668	506.075	557.765	572.924
720.98	76.345	108.274	149.346	200.287	256.475	310.959	369.238	436.32	495.508	545.744	560.712
721.97	74.737	105.887	146.075	196.279	250.756	304.56	361.334	426.186	484.733	533.419	547.881
722.95	72.9632	103.483	142.751	191.752	244.791	297.862	353.282	416.54	473.438	521.088	535.215
723.94	71.282	100.897	139.384	187.315	239.365	290.747	344.997	406.508	462.01	508.458	522.238
725.07	69.5487	98.6122	136.043	182.818	233.556	283.812	336.495	396.763	450.961	496.069	509.528
726.05	67.647	96.1975	132.676	178.375	227.909	276.819	328.145	387.086	439.642	484.209	497.366
727.04	66.0312	93.9146	129.234	173.88	222.037	269.661	320.048	377.156	429.047	471.902	484.565
728.02	64.4707	91.2847	125.914	169.566	216.071	262.572	311.803	367.212	417.64	459.061	471.177
729.01	62.8124	88.8085	122.596	165.076	209.898	255.745	303.356	356.976	406.31	446.604	458.375
730	61.0975	86.5207	119.4	160.853	204.602	248.938	295.186	347.211	394.856	434.071	445.56
730.97	59.3795	84.105	116.184	156.482	199.179	241.803	287.077	337.8	383.658	421.849	433.069
731.94	57.6122	81.9153	113.015	152.169	193.491	234.969	279.238	328.243	372.574	409.355	420.426
733.05	55.8833	79.5005	109.808	147.742	188.044	228.26	271.186	318.629	361.469	397.449	408.189
734.02	54.2371	77.1267	106.64	143.453	182.676	221.504	263.303	309.121	350.803	386.037	396.477
735	52.7893	74.789	103.656	139.206	177.137	215.314	255.521	300.25	340.585	375.024	384.978
735.97	51.1289	72.7397	100.511	135.186	171.971	209.137	248.049	291.19	330.15	364.079	373.805
736.94	49.6391	70.5259	97.7102	131.275	166.845	203.268	240.772	282.249	320.272	352.76	362.147
738.05	48.2368	68.6331	94.6787	127.083	161.619	197.106	233.465	273.993	310.429	342.608	351.658
739.02	46.7216	66.7261	91.8615	123.329	157.13	191.041	226.28	265.631	301.265	332.051	340.919
740	45.3585	64.7816	89.2475	119.753	152.53	185.128	219.751	257.706	292.216	322.226	330.65
740.97	44.0339	62.9203	86.5819	116.049	148.246	179.575	213.222	250.385	283.241	312.552	320.716
741.94	42.806	60.9509	83.9842	112.581	143.997	174.224	206.979	242.882	275.235	303.134	310.853
743.05	41.5251	59.2435	81.5919	109.332	139.51	168.948	200.961	235.805	267.036	294.212	301.671
744.02	40.2955	57.5114	79.1294	106.107	135.275	163.878	195.134	228.997	259.074	285.285	292.612
745	39.027	55.7894	76.9194	102.788	131.383	158.803	189.271	222.087	251.195	276.387	283.602
745.97	37.8436	54.0874	74.7124	99.6373	127.748	154.065	183.617	215.499	243.22	268.163	275.197
746.94	36.7416	52.7268	72.4444	96.591	124.096	149.48	178.145	209.087	236.031	260.541	267.361
748.05	35.6263	51.2162	70.3598	93.6628	120.507	144.982	173.157	202.968	229.095	252.731	259.335
749.02	34.6024	49.6918	68.2656	90.7754	116.9	140.645	168.364	197.104	222.364	245.646	252.022
750	33.568	48.3811	66.1448	87.9985	113.422	136.55	163.474	191.61	215.87	238.26	244.481
750.97	32.7197	46.9435	64.2352	85.3371	110.151	132.484	158.783	186.003	209.437	231.576	237.464
751.94	31.8048	45.6184	62.299	82.9818	107.053	128.718	154.163	180.814	203.553	225.114	230.836
753.05	30.9307	44.5376	60.3987	80.4152	103.993	125.186	149.645	175.543	197.561	218.56	224.126
754.02	29.9977	43.2146	58.7512	78.0781	101.153	121.631	145.252	170.371	191.769	212.222	217.703
755	29.2133	41.9008	57.1196	75.9155	98.2857	118.095	141.098	165.489	186.732	206.004	211.323
755.97	28.5349	40.7049	55.5046	73.8405	95.5731	114.566	137.316	161.123	181.583	200.274	205.345
756.94	27.6776	39.4058	53.9524	72.0091	93.1221	111.502	133.53	156.644	176.395	194.414	199.382
758.05	26.9687	38.2658	52.5618	70.1424	90.2598	108.588	129.699	152.262	171.515	189.123	193.96
759.02	26.3266	37.2253	51.1605	68.28	87.8876	105.523	125.985	148.032	166.626	183.926	188.679
760	25.5943	36.2375	49.8283	66.4335	85.3712	102.493	122.407	143.94	162.158	179.037	183.669
760.97	24.9039	35.3352	48.611	64.7348	83.1234	99.6883	119.06	140.086	157.741	174.386	178.99
761.94	24.2238	34.4189	47.3067	63.0829	81.198	97.1959	115.883	136.375	153.576	169.627	174.16
763.05	23.5139	33.4901	46.0656	61.4713	79.1803	94.9016	112.914	132.793	149.474	165.251	169.739
764.02	23.032	32.6642	44.8221	59.8765	77.0063	92.5636	109.97	129.426	145.792	161.078	165.264
765	22.3969	31.81	43.7367	58.6011	74.8561	90.3678	107.14	126.089	142.276	157.039	161.228
765.97	21.7568	30.9929	42.6874	57.1921	72.9421	88.1235	104.52	122.981	138.612	153.045	157.174
766.94	21.2554	30.2204	41.5745	55.8298	71.183	86.0263	101.798	120.036	135.266	149.526	153.679
768.05	20.754	29.4912	40.5429	54.5347	69.3532	83.9259	99.2455	116.937	131.961	145.656	149.595
769.02	20.4022	28.7915	39.6216	53.3863	67.6084	82.1261	96.8297	113.971	128.897	142.199	145.888
770	19.7809	28.1247	38.514	52.1782	65.9906	80.1718	94.5588	111.118	125.795	138.678	142.532
770.95	19.2873	27.5143	37.5911	50.9943	64.5075	78.1318	92.368	108.304	122.729	135.137	138.887
772.05	18.891	26.738	36.7913	49.7424	63.0064	76.1962	90.2466	105.792	119.767	132.203	135.762
773.01	18.4398	26.2145	35.8575	48.5495	61.5043	74.4117	88.2317	103.182	117.16	129.151	132.573
773.97	18.0753	25.5943	35.0247	47.511	60.025	72.6887	86.0844	100.801	114.37	126.156	129.369
775.06	17.6497	25.0137	34.276	46.5063	58.6782	71.0268	83.8496	98.2994	111.505	123.293	126.46
776.02	17.3251	24.547	33.387	45.2676	57.2439	69.2639	81.7823	96.1201	108.979	120.365	123.454
776.98	16.8934	23.996	32.6653	44.0532	56.0051	67.7195	80.0687	93.6579	106.459	117.539	120.562
777.94	16.4178	23.4005	31.8336	43.0826	54.6096	66.3293	78.3335	91.6803	103.991	114.597	117.625
779.04	16.0556	22.7932	31.0482	42.1471	53.2291	64.8782	76.6273	89.5818	101.592	111.789	114.711
780	15.6878	22.2277	30.2137	41.1115	51.8967	63.3604	74.7708	87.436	99.196	108.844	111.7
780.95	15.3803	21.7433	29.5093	40.172	50.5155	61.9132	72.9586	85.3925	96.713	106.307	109.018
782.05	15.0081	21.1967	28.8194	39.1241	49.235	60.2057	71.1186	83.3752	94.2477	103.907	106.541
783.01	14.5825	20.6239	28.0976	38.1967	48.1377	58.7786	69.5259	81.2323	91.9374	101.386	104.077
783.97	14.2048	20.0683	27.3597	37.3115	46.9231	57.2987	67.8654	79.3469	89.6306	98.8841	101.482
785.06	13.9368	19.5707	26.7132	36.4016	45.974	55.7965	66.0962	77.3879	87.4788	96.4618	98.9338
786.02	13.5519	19.0528	26.0525	35.578	44.7608	54.4773	64.412	75.4532	85.2871	94.0923	96.4361
786.98	13.185	18.5085	25.4283	34.7121	43.7859	53.0679	62.6568	73.6914	83.3117	91.7924	94.165
787.94	12.8293	18.0813	24.8319	33.8791	42.7543	51.6073	61.1671	71.6992	81.1733	89.4223	91.7896
789.04	12.5719	17.6031	24.287	33.0465	41.7007	50.3276	59.6573	70.0474	79.1164	87.2219	89.3897
790	12.3242	17.1744	23.6768	32.2233	40.7072	49.0729	58.1171	68.321	77.1684	84.9354	86.998
790.95	11.9407	16.7413	22.9635	31.4915	39.55	47.9484	56.5281	66.5916	75.2824	82.6627	84.7905
792.05	11.6078	16.3382	22.3982	30.7273	38.6	46.8048	55.0632	65.1185	73.3692	80.6524	82.7816
793.01	11.229	15.9136	21.9056	29.9442	37.5487	45.541	53.6979	63.4635	71.479	78.6084	80.8538
793.97	10.8551	15.5245	21.2956	29.0141	36.5853	44.4139	52.2941	61.738	69.6803	76.5163	78.7766
795.06	10.5653	15.0107	20.7875	28.3252	35.653	43.209	50.9077	60.0076	67.822	74.6002	76.7716
796.02	10.3291	14.5367	20.1389	27.6463	34.7096	41.9961	49.4637	58.5579	66.0451	72.4035	74.4803
796.98	10.0613	14.18	19.5709	26.8385	33.7493	40.7841	48.0582	56.8865	64.3281	70.5235	72.5606
797.94	9.76311	13.8197	19.0985	26.0805	32.8443	39.4941	46.6244	55.2142	62.5265	68.6922	70.6725
799.04	9.44752	13.4781	18.662	25.3772	32.0539	38.3465	45.3985	53.5421	60.6837	66.8533	68.7884
800	9.06684	13.0819	18.0772	24.605	31.1505	37.0963	44.1061	52.0167	59.0102	64.9369	66.9856
800.94	8.8262	12.7269	17.5724	23.9932	30.263	36.0612	42.886	50.5014	57.4241	63.0803	65.0976
802.02	8.55314	12.3475	17.1161	23.307	29.3507	34.9273	41.715	48.965	55.7624	61.2758	63.2439
802.97	8.31805	11.9297	16.7062	22.5005	28.507	33.9395	40.5162	47.547	54.1774	59.5974	61.5011
804.05	8.03652	11.6208	16.1894	21.8189	27.5316	32.9771	39.3523	46.0309	52.655	57.7458	59.6385
805	7.78336	11.2352	15.7552	21.0261	26.6888	31.8074	38.2449	44.5924	51.0896	55.7613	57.6112
805.94	7.5265	10.8831	15.3245	20.2551	25.738	30.8166	37.1704	43.1541	49.3089	54.1498	55.9695
807.02	7.23128	10.5483	14.8475	19.4624	25.0275	29.8622	35.8667	41.833	47.6825	52.4709	54.2472
807.97	6.9744	10.2029	14.2818	18.7819	24.1272	28.8493	34.6453	40.4409	46.2592	50.7795	52.5412
809.05	6.71152	9.81252	13.8702	18.1176	23.351	27.962	33.5595	39.1253	44.7801	49.2285	50.9532
810	6.46558	9.53497	13.5063	17.4583	22.6434	26.9149	32.3724	37.8235	43.3491	47.4904	49.1116
810.94	6.23019	9.12635	13.0181	16.8952	21.9094	25.9293	31.4045	36.4717	41.9552	45.7959	47.381
812.02	6.02497	8.82434	12.4915	16.2743	21.2199	25.1171	30.278	35.2282	40.3768	44.1779	45.6512
812.97	5.82197	8.50037	11.9816	15.7382	20.4827	24.1127	29.1163	34.0221	39.0475	42.4062	43.7649
814.05	5.64007	8.2284	11.5417	15.137	19.7402	23.3154	28.1013	32.8838	37.6096	40.7268	42.0082
815	5.42085	7.95981	11.0559	14.5728	18.9366	22.4015	27.0492	31.6279	36.149	39.3273	40.5436
815.94	5.22666	7.57743	10.7732	13.9721	18.186	21.5233	25.984	30.3346	34.6764	37.8188	38.9514
817.02	5.03057	7.23067	10.3005	13.499	17.4739	20.7519	24.955	29.1781	33.2436	36.1658	37.2573
817.97	4.8538	6.90357	9.87864	12.952	16.6563	20.004	23.88	28.0488	31.9874	34.6765	35.6584
819.05	4.6765	6.60252	9.55957	12.4409	15.9526	19.2971	22.913	26.8079	30.7106	33.2513	34.1042
820	4.51256	6.31755	9.1225	11.8882	15.3642	18.495	21.8781	25.6164	29.3763	31.7081	32.4308
820.94	4.31968	6.02636	8.65916	11.3849	14.65	17.7018	20.8222	24.5773	28.0533	30.2521	30.9759
822.02	4.11947	5.83905	8.14818	10.8917	14.0258	16.7923	19.7943	23.3177	26.7113	28.8159	29.5047
822.97	3.89093	5.50004	7.7543	10.4351	13.3857	15.9751	18.8277	22.238	25.3774	27.3363	27.9783
824.05	3.66568	5.28028	7.43344	9.96653	12.8249	15.3567	17.8392	21.1502	24.0857	26.0552	26.6831
825	3.49366	5.01526	6.97033	9.49974	12.134	14.5368	16.8623	20.136	22.8951	24.6576	25.1837
825.94	3.30634	4.67721	6.5724	9.0843	11.3962	13.7793	16.0057	19.0223	21.6728	23.3381	23.815
827.02	3.14752	4.43876	6.31497	8.56683	10.8845	13.0112	15.0516	17.9569	20.4803	22.0535	22.4208
827.97	2.94132	4.1851	5.91931	8.0726	10.2511	12.2491	14.1297	16.9654	19.2081	20.6631	21.0152
829.05	2.81525	3.90669	5.52239	7.59878	9.65825	11.5954	13.3422	15.9081	17.9961	19.5365	19.7604
830	2.67839	3.71553	5.18769	7.17774	9.07819	10.912	12.4474	14.8154	16.7758	18.2901	18.5342
831.06	2.48958	3.45557	4.88961	6.73188	8.48205	10.1777	11.6628	13.8715	15.7564	17.1055	17.3497
832	2.32216	3.26541	4.59671	6.31501	7.93058	9.53753	10.9642	12.976	14.6368	16.0951	16.3425
833.06	2.10375	3.10197	4.32971	5.91208	7.37665	8.94176	10.2328	11.9771	13.6563	14.9553	15.2838
834	1.95618	2.96455	4.07135	5.42432	6.83882	8.32787	9.53008	11.1094	12.5911	13.9525	14.2251
835.06	1.78517	2.77206	3.6547	5.00808	6.48004	7.66465	8.83686	10.3381	11.6577	12.9369	13.1725
836	1.62602	2.59906	3.43291	4.59904	5.9923	7.10154	8.20081	9.61305	10.8291	12.0399	12.2541
837.06	1.48685	2.47079	3.08629	4.27778	5.5976	6.50332	7.53854	8.96787	9.97772	11.1314	11.3359
838	1.34345	2.33734	2.88293	3.95919	5.20124	6.02591	6.93089	8.28738	9.2532	10.2034	10.4236
839.06	1.21095	2.14689	2.66427	3.63311	4.78406	5.52097	6.40647	7.63561	8.50159	9.42811	9.63797
840	1.10764	1.97989	2.4725	3.38369	4.40428	5.06913	5.82889	6.98065	7.85541	8.63295	8.76436
841.06	1.01334	1.80349	2.28841	3.05693	4.05319	4.74044	5.39025	6.43004	7.28597	7.90339	7.94965

## Sheet: figure 3b
Bright image				Fluorescence image

## Sheet: figure 3c
Protein Name	Modification	Average Mass	Theoretical Mass (Da)	Matched Mass Error (ppm)	Intensity	Relative Abundance	Fractional Abundance	Score	Number of Charge States	Charge State Distribution	Mass Std Dev	PPM Std Dev	Delta Mass	RT Range
7D12-fGly		17990.8	0	0	14001508	100	91.2876	35.9073	10	10 - 19	0.782579	43.4997	0	11.711 - 11.796
		18089.2	0	0	853999	6.09934	5.56794	23.8712	7	10 - 16	0.410903	22.7156	98.4141	11.711 - 11.796
		16974.6	0	0	482293	3.44458	3.14447	28.3019	6	15 - 20	0.629518	37.0874	-1016.19	11.711 - 11.796
Protein Name	Modification	Average Mass	Theoretical Mass (Da)	Matched Mass Error (ppm)	Intensity	Relative Abundance	Fractional Abundance	Score	Number of Charge States	Charge State Distribution	Mass Std Dev	PPM Std Dev	Delta Mass	RT Range
MNB-Pyra Nbs		19536.2	0	0	20595488	100	69.7925	83.0371	17	10 - 26	0.183159	9.37537	0	12.890 - 13.810
		19518.1	0	0	1.70854e+06	8.29569	5.78977	56.3824	12	14 - 25	0.846659	43.3791	-18.1484	12.890 - 13.810
		17972.4	0	0	1.21235e+06	5.8865	4.10834	50.7316	12	10 - 21	0.896474	49.8808	-1563.77	12.890 - 13.810
		19589.7	0	0	1.20812e+06	5.86596	4.094	55.796	10	10 - 19	1.06021	54.1217	53.4453	12.890 - 13.810
		17990.3	0	0	1.01579e+06	4.93211	3.44224	52.0126	10	11 - 20	0.841981	46.8021	-1545.94	12.890 - 13.810
		19566.5	0	0	869826	4.22338	2.94761	40.1852	8	14 - 21	1.13341	57.9266	30.252	12.890 - 13.810
		17464	0	0	563760	2.7373	1.91043	33.6904	8	13 - 20	0.489295	28.0175	-2072.25	12.890 - 13.810
		19633.9	0	0	526093	2.55441	1.78279	45.308	8	13 - 20	0.828976	42.2215	97.6602	12.890 - 13.810
		19491.3	0	0	419626	2.03746	1.422	32.6384	6	15 - 20	0.751684	38.5653	-44.9395	12.890 - 13.810
		18088	0	0	365966	1.77692	1.24016	40.4922	7	10 - 16	0.573722	31.7181	-1448.19	12.890 - 13.810
		18754.6	0	0	219870	1.06756	0.745078	44.9938	9	16 - 24	1.05732	56.3769	-781.641	12.890 - 13.810
		18753.1	0	0	206852	1.00435	0.700964	37.4398	7	10 - 16	1.00696	53.6954	-783.102	12.890 - 13.810
		19644.1	0	0	195688	0.950151	0.663135	30.5936	6	10 - 15	0.962848	49.0144	107.924	12.890 - 13.810
		19583.6	0	0	146556	0.711592	0.496638	31.2248	6	18 - 23	0.994185	50.7671	47.3418	12.890 - 13.810
		19446.7	0	0	121956	0.592151	0.413277	32.0556	9	15 - 23	0.875286	45.0085	-89.5	12.890 - 13.810
		18422.4	0	0	82695.7	0.401523	0.280233	19.4261	6	17 - 22	0.782838	42.4936	-1113.83	12.890 - 13.810
		18039.7	0	0	50404.3	0.244735	0.170807	15.4376	6	13 - 18	0.836157	46.3508	-1496.5	12.890 - 13.810

## Sheet: figure 3d
7D12 Nbs		MNB-Pyra Nbs
Size (d.nm)	Intensity (Percent)	Size (d.nm)	Intensity (Percent)
0.3	0	0.3	0
0.3489	0	0.3489	0
0.4057	0	0.4057	0
0.4718	0	0.4718	0
0.5487	0	0.5487	0
0.6381	0	0.6381	0
0.742	0	0.742	0
0.8629	0	0.8629	0
1.003	0	1.003	0
1.167	0	1.167	0
1.357	0	1.357	0
1.578	0	1.578	0
1.835	0	1.835	0
2.134	0	2.134	0
2.482	0	2.482	0
2.886	0	2.886	0
3.357	1.665	3.357	0
3.903	7.825	3.903	1.157
4.539	14.81	4.539	7.972
5.279	18.45	5.279	16.71
6.139	16.93	6.139	22.31
7.139	11.39	7.139	21.95
8.302	4.903	8.302	16.18
9.655	0.6993	9.655	8.2
11.23	0	11.23	2.031
13.06	0	13.06	0
15.18	0	15.18	0
17.66	0	17.66	0
20.53	0	20.53	0
23.88	0	23.88	0
27.77	0	27.77	0
32.3	0	32.3	0
37.56	0	37.56	0
43.68	0	43.68	0
50.79	0	50.79	0
59.07	0	59.07	0
68.69	0	68.69	0
79.88	0	79.88	0
92.89	0	92.89	0
108	0	108	0
125.6	0	125.6	0
146.1	0	146.1	0
169.9	0	169.9	0
197.6	0	197.6	0
229.8	0	229.8	0
267.2	0	267.2	0
310.7	0	310.7	0
361.3	0	361.3	0
420.2	0	420.2	0
488.7	0	488.7	0
568.3	0	568.3	0
660.9	0	660.9	0
768.5	0	768.5	0
893.8	0	893.8	0
1039	0	1039	0
1209	0	1209	0
1406	0	1406	0
1635	0	1635	0
1901	0	1901	0
2211	0	2211	0
2571	0	2571	0
2990	0	2990	0
3477	0	3477	0
4043	0	4043	0
4702	0	4702	0
5468	0	5468	0
6358	0	6358	0
7394	0	7394	0
8599	0	8599	0
10000	0	10000	0

[truncated: 26 more sheets: figure 3e, figure 3f, figure 3g, figure 4a, figure 4b, figure 4c, figure 4g, figure 4h, figure 4i, figure 4j, figure 4l, figure 5c, figure 5e, figure 6b, figure 6c, figure 6d, figure 7b, figure 7c, figure 7d, figure S3 …]
